# Supplementary material for: Biotechnological Combination for Co-contaminated Soil Remediation: Focus on Tripartite “Meta-Enzymatic” Activity
Source: Front Plant Sci. 2022 May 6;13:852513. doi: 10.3389/fpls.2022.852513 (PMC9121008; doi:10.3389/fpls.2022.852513)
Supplement: Supplementary file 2 [file Data_Sheet_1.CSV]

Upregulated (sample type)	Gene ID	logFC	P-value	FDR	Gene description	GO	Enzyme IDs	Pathway names	Taxonomic lineage (SUPERKINGDOM)	Taxonomic lineage (PHYLUM)	Taxonomic lineage (ORDER)	Taxonomic lineage (CLASS)	Taxonomic lineage (FAMILY)	Taxonomic lineage (GENUS)	Taxonomic lineage (SPECIES)
A4R1	A0A0A2WJ80	5,00	4,46E-03	3,43E-02	tRNA N6-adenosine threonylcarbamoyltransferase {ECO:0000256|HAMAP-Rule:MF_01445}	C:cytoplasm|M:iron ion binding|M:kinase activity|M:metalloendopeptidase activity|M:N(6)-L-threonylcarbamoyladenine synthase activity|B:tRNA threonylcarbamoyladenosine modification	2.3.1.234	None	Bacteria	Proteobacteria	Xanthomonadales	Gammaproteobacteria	Xanthomonadaceae	Lysobacter	Lysobacter dokdonensis
A4R1	B3PK62	5,00	3,42E-04	5,97E-03	DNA-directed RNA polymerase subunit alpha {ECO:0000255|HAMAP-Rule:MF_00059}	M:DNA binding|M:DNA-directed 5'-3' RNA polymerase activity|M:protein dimerization activity|B:transcription, DNA-templated	2.7.7.6	Purine metabolism (path:ec00230); Pyrimidine metabolism (path:ec00240)	Bacteria	Proteobacteria	Cellvibrionales	Gammaproteobacteria	Cellvibrionaceae	Cellvibrio	Cellvibrio japonicus (Pseudomonas fluorescens subsp. cellulosa)
A4R1	Q5EM53	5,01	1,31E-03	1,50E-02	NADH-ubiquinone oxidoreductase chain 3 {ECO:0000256|RuleBase:RU003640, ECO:0000256|SAAS:SAAS01013638}	C:integral component of membrane|C:mitochondrial membrane|C:respiratory chain|M:NADH dehydrogenase (ubiquinone) activity	7.1.1.2	None	Eukaryota	Mucoromycota	Mortierellales	Mortierellomycetes	Mortierellaceae	Mortierella	Mortierella verticillata
A4R1	B3PFP1	5,02	1,51E-03	1,65E-02	Acetyl-coenzyme A carboxylase carboxyl transferase subunit beta {ECO:0000255|HAMAP-Rule:MF_01395}	C:acetyl-CoA carboxylase complex|M:acetyl-CoA carboxylase activity|M:ATP binding|M:carboxyl- or carbamoyltransferase activity|M:zinc ion binding|B:fatty acid biosynthetic process|B:malonyl-CoA biosynthetic process	2.1.3.15	None	Bacteria	Proteobacteria	Cellvibrionales	Gammaproteobacteria	Cellvibrionaceae	Cellvibrio	Cellvibrio japonicus (Pseudomonas fluorescens subsp. cellulosa)
A4R1	A0A098L8Y9	5,02	1,50E-03	1,65E-02	Glutamine synthetase {ECO:0000256|RuleBase:RU004356}	M:ATP binding|M:glutamate-ammonia ligase activity|B:glutamine biosynthetic process	6.3.1.2	Arginine biosynthesis (path:ec00220); Alanine, aspartate and glutamate metabolism (path:ec00250); Glyoxylate and dicarboxylate metabolism (path:ec00630); Nitrogen metabolism (path:ec00910); Microbial metabolism in diverse environments (path:ec01120)	Bacteria	Bacteroidetes	Cytophagales	Cytophagia	Cytophagaceae	Sporocytophaga	Sporocytophaga myxococcoides
A4R1	A0A1Y0FV73	5,02	2,92E-03	2,57E-02	Cysteine desulfurase IscS {ECO:0000256|SAAS:SAAS01084503}	M:2 iron, 2 sulfur cluster binding|M:cysteine desulfurase activity|M:metal ion binding|M:pyridoxal phosphate binding|B:[2Fe-2S] cluster assembly	2.8.1.7	Thiamine metabolism (path:ec00730)	Bacteria	Proteobacteria	Cellvibrionales	Gammaproteobacteria	Cellvibrionaceae	Cellvibrio	Cellvibrio sp. PSBB006
A4R1	B3PCX3	5,02	4,46E-04	7,17E-03	Pyruvate dehydrogenase E1 component {ECO:0000256|PIRNR:PIRNR000156}	M:metal ion binding|M:pyruvate dehydrogenase (acetyl-transferring) activity	1.2.4.1	Glycolysis / Gluconeogenesis (path:ec00010); Citrate cycle (TCA cycle) (path:ec00020); Pyruvate metabolism (path:ec00620); Biosynthesis of secondary metabolites (path:ec01110); Microbial metabolism in diverse environments (path:ec01120); Biosynthesis of antibiotics (path:ec01130)	Bacteria	Proteobacteria	Cellvibrionales	Gammaproteobacteria	Cellvibrionaceae	Cellvibrio	Cellvibrio japonicus (Pseudomonas fluorescens subsp. cellulosa)
A4R1	F4GS22	5,02	7,90E-03	4,99E-02	1-deoxy-D-xylulose 5-phosphate reductoisomerase {ECO:0000256|HAMAP-Rule:MF_00183, ECO:0000256|SAAS:SAAS00313822}	M:1-deoxy-D-xylulose-5-phosphate reductoisomerase activity|M:isomerase activity|M:metal ion binding|M:NADPH binding|B:isopentenyl diphosphate biosynthetic process, methylerythritol 4-phosphate pathway|B:terpenoid biosynthetic process	1.1.1.267	Terpenoid backbone biosynthesis (path:ec00900); Biosynthesis of secondary metabolites (path:ec01110); Biosynthesis of antibiotics (path:ec01130)	Bacteria	Proteobacteria	Burkholderiales	Betaproteobacteria	Alcaligenaceae	Pusillimonas	Pusillimonas sp. (strain T7-7)
A4R1	A0A167GCI6	5,02	1,23E-03	1,44E-02	Glyceraldehyde-3-phosphate dehydrogenase {ECO:0000256|RuleBase:RU361160}	M:NAD binding|M:NADP binding|M:oxidoreductase activity, acting on the aldehyde or oxo group of donors, NAD or NADP as acceptor|B:glucose metabolic process	1.2.1.-	None	Bacteria	Proteobacteria	Burkholderiales	Betaproteobacteria	Comamonadaceae	Hydrogenophaga	Hydrogenophaga crassostreae
A4R1	A4VKQ1	5,02	1,85E-03	1,90E-02	Succinate--CoA ligase [ADP-forming] subunit beta {ECO:0000255|HAMAP-Rule:MF_00558}	M:ATP binding|M:magnesium ion binding|M:succinate-CoA ligase (ADP-forming) activity|B:tricarboxylic acid cycle	6.2.1.5	Citrate cycle (TCA cycle) (path:ec00020); Propanoate metabolism (path:ec00640); C5-Branched dibasic acid metabolism (path:ec00660); Carbon fixation pathways in prokaryotes (path:ec00720); Biosynthesis of secondary metabolites (path:ec01110); Microbial metabolism in diverse environments (path:ec01120); Biosynthesis of antibiotics (path:ec01130)	Bacteria	Proteobacteria	Pseudomonadales	Gammaproteobacteria	Pseudomonadaceae	Pseudomonas	Pseudomonas stutzeri (Pseudomonas perfectomarina)
A4R1	A0A011URH6	5,03	7,80E-03	4,95E-02	NAD(P)H dehydrogenase (quinone) {ECO:0000256|HAMAP-Rule:MF_01017}	M:flavin adenine dinucleotide binding|M:FMN binding|M:NAD binding|M:NAD(P)H dehydrogenase (quinone) activity|M:NADP binding	1.6.5.2	Ubiquinone and other terpenoid-quinone biosynthesis (path:ec00130); Biosynthesis of secondary metabolites (path:ec01110)	Bacteria	Proteobacteria	Rhizobiales	Alphaproteobacteria	Phyllobacteriaceae	Aquamicrobium	Aquamicrobium defluvii
A4R1	A0A0R0CXH6	5,03	2,64E-03	2,41E-02	FMN-dependent NADH-azoreductase {ECO:0000256|HAMAP-Rule:MF_01216, ECO:0000256|SAAS:SAAS01190022}	M:electron transfer activity|M:FMN binding|M:oxidoreductase activity, acting on NAD(P)H, NAD(P) as acceptor|M:oxidoreductase activity, acting on other nitrogenous compounds as donors	1.7.1.17	None	Bacteria	Proteobacteria	Xanthomonadales	Gammaproteobacteria	Xanthomonadaceae	Pseudoxanthomonas	Pseudoxanthomonas dokdonensis
A4R1	A8TNT9	5,03	7,68E-03	4,90E-02	3-hydroxybutyryl-CoA dehydrogenase {ECO:0000313|EMBL:EDP65467.1}	M:3-hydroxybutyryl-CoA dehydrogenase activity|B:transmembrane transport	1.1.1.157	Phenylalanine metabolism (path:ec00360); Benzoate degradation (path:ec00362); Butanoate metabolism (path:ec00650); Microbial metabolism in diverse environments (path:ec01120)	Bacteria	Proteobacteria	0	Alphaproteobacteria	0	0	alpha proteobacterium BAL199
A4R1	A0A0D0RAA8	5,04	8,67E-04	1,13E-02	Succinate dehydrogenase flavoprotein subunit {ECO:0000256|RuleBase:RU362051}	C:plasma membrane|M:flavin adenine dinucleotide binding|M:succinate dehydrogenase (ubiquinone) activity|B:electron transport chain|B:tricarboxylic acid cycle	1.3.5.1	Citrate cycle (TCA cycle) (path:ec00020); Oxidative phosphorylation (path:ec00190); Butanoate metabolism (path:ec00650); Carbon fixation pathways in prokaryotes (path:ec00720); Biosynthesis of secondary metabolites (path:ec01110); Microbial metabolism in diverse environments (path:ec01120); Biosynthesis of antibiotics (path:ec01130)	Bacteria	Proteobacteria	Xanthomonadales	Gammaproteobacteria	Xanthomonadaceae	Lysobacter	Lysobacter sp. A03
A4R1	A0A0Q6MY99	5,04	7,60E-03	4,87E-02	Alkyl hydroperoxide reductase C {ECO:0000256|RuleBase:RU366004}	C:cell|C:cytoplasm|M:peroxidase activity|M:peroxiredoxin activity|B:cell redox homeostasis|B:response to oxidative stress	1.11.1.15	Glutathione metabolism (path:ec00480)	Bacteria	Proteobacteria	Burkholderiales	Betaproteobacteria	0	Rhizobacter	Rhizobacter sp. Root29
A4R1	A0A1F4HP58	5,04	7,58E-03	4,86E-02	Acetyl-coenzyme A carboxylase carboxyl transferase subunit alpha {ECO:0000256|HAMAP-Rule:MF_00823, ECO:0000256|SAAS:SAAS00176990}	C:acetyl-CoA carboxylase complex|M:acetyl-CoA carboxylase activity|M:ATP binding|M:carboxyl- or carbamoyltransferase activity|B:fatty acid biosynthetic process|B:malonyl-CoA biosynthetic process	2.1.3.15	None	Bacteria	Proteobacteria	Burkholderiales	Betaproteobacteria	0	0	Burkholderiales bacterium RIFCSPHIGHO2_12_FULL_69_20
A4R1	A0A0A0F3D4	5,04	1,41E-03	1,58E-02	Phosphoglycerate kinase {ECO:0000256|HAMAP-Rule:MF_00145, ECO:0000256|RuleBase:RU000532, ECO:0000256|SAAS:SAAS00041088}	C:cytoplasm|M:ATP binding|M:phosphoglycerate kinase activity|B:glycolytic process	2.7.2.3	Glycolysis / Gluconeogenesis (path:ec00010); Carbon fixation in photosynthetic organisms (path:ec00710); Biosynthesis of secondary metabolites (path:ec01110); Microbial metabolism in diverse environments (path:ec01120); Biosynthesis of antibiotics (path:ec01130)	Bacteria	Proteobacteria	Xanthomonadales	Gammaproteobacteria	Xanthomonadaceae	Lysobacter	Lysobacter arseniciresistens
A4R1	A0A108UAV7	5,05	2,48E-03	2,31E-02	Enoyl-CoA hydratase {ECO:0000313|EMBL:KWS05745.1}	M:enoyl-CoA hydratase activity	4.2.1.17	Fatty acid elongation (path:ec00062); Fatty acid degradation (path:ec00071); Valine, leucine and isoleucine degradation (path:ec00280); Geraniol degradation (path:ec00281); Lysine degradation (path:ec00310); Phenylalanine metabolism (path:ec00360); Benzoate degradation (path:ec00362); Tryptophan metabolism (path:ec00380); beta-Alanine metabolism (path:ec00410); alpha-Linolenic acid metabolism (pa…	Bacteria	Proteobacteria	Xanthomonadales	Gammaproteobacteria	Xanthomonadaceae	Lysobacter	Lysobacter capsici
A4R1	A4XYX3	5,06	1,13E-03	1,36E-02	Lipoyl synthase {ECO:0000255|HAMAP-Rule:MF_00206}	C:cytoplasm|M:4 iron, 4 sulfur cluster binding|M:lipoate synthase activity|M:metal ion binding|B:protein lipoylation	2.8.1.8	Lipoic acid metabolism (path:ec00785)	Bacteria	Proteobacteria	Pseudomonadales	Gammaproteobacteria	Pseudomonadaceae	Pseudomonas	Pseudomonas mendocina
A4R1	F4GRY1	5,06	4,62E-04	7,35E-03	Ribonucleoside-diphosphate reductase {ECO:0000256|RuleBase:RU003410}	M:ATP binding|M:ribonucleoside-diphosphate reductase activity, thioredoxin disulfide as acceptor|B:DNA replication	1.17.4.1	Purine metabolism (path:ec00230); Pyrimidine metabolism (path:ec00240); Glutathione metabolism (path:ec00480); Drug metabolism - other enzymes (path:ec00983)	Bacteria	Proteobacteria	Burkholderiales	Betaproteobacteria	Alcaligenaceae	Pusillimonas	Pusillimonas sp. (strain T7-7)
A4R1	A0A1M5WLG6	5,06	3,51E-04	6,08E-03	3-isopropylmalate dehydratase large subunit {ECO:0000256|HAMAP-Rule:MF_01026}	M:3-isopropylmalate dehydratase activity|M:4 iron, 4 sulfur cluster binding|M:metal ion binding|B:leucine biosynthetic process	4.2.1.33	Valine, leucine and isoleucine biosynthesis (path:ec00290); Biosynthesis of secondary metabolites (path:ec01110)	Bacteria	Bacteroidetes	Cytophagales	Cytophagia	0	Chryseolinea	Chryseolinea serpens
A4R1	A0A0Q5LII3	5,06	7,58E-03	4,86E-02	Succinate--CoA ligase [ADP-forming] subunit beta {ECO:0000256|HAMAP-Rule:MF_00558}	M:ATP binding|M:magnesium ion binding|M:succinate-CoA ligase (ADP-forming) activity|B:tricarboxylic acid cycle	6.2.1.5	Citrate cycle (TCA cycle) (path:ec00020); Propanoate metabolism (path:ec00640); C5-Branched dibasic acid metabolism (path:ec00660); Carbon fixation pathways in prokaryotes (path:ec00720); Biosynthesis of secondary metabolites (path:ec01110); Microbial metabolism in diverse environments (path:ec01120); Biosynthesis of antibiotics (path:ec01130)	Bacteria	Actinobacteria	Micrococcales	Actinobacteria (high G+C Gram-positive bacteria)	Microbacteriaceae	Frigoribacterium	Frigoribacterium sp. Leaf164
A4R1	A0A2D8J1S4	5,06	3,73E-04	6,34E-03	Alkyl hydroperoxide reductase C {ECO:0000256|RuleBase:RU366004}	C:cell|C:cytoplasm|M:peroxidase activity|M:peroxiredoxin activity|B:cell redox homeostasis|B:response to oxidative stress	1.11.1.15	Glutathione metabolism (path:ec00480)	Bacteria	Proteobacteria	Alteromonadales	Gammaproteobacteria	Alteromonadaceae	0	Alteromonadaceae bacterium
A4R1	A0A2D8B9Q3	5,07	1,80E-03	1,87E-02	Bacterioferritin {ECO:0000256|PIRNR:PIRNR002560, ECO:0000256|RuleBase:RU000623}	C:cell|M:ferric iron binding|M:ferroxidase activity|B:cellular iron ion homeostasis|B:iron ion transport	1.16.3.1	Porphyrin and chlorophyll metabolism (path:ec00860)	Bacteria	Proteobacteria	Xanthomonadales	Gammaproteobacteria	Xanthomonadaceae	Arenimonas	Arenimonas sp.
A4R1	F4GXG8	5,07	7,07E-03	4,64E-02	Probable cytosol aminopeptidase {ECO:0000256|HAMAP-Rule:MF_00181}	C:cytoplasm|M:aminopeptidase activity|M:manganese ion binding|M:metalloexopeptidase activity	3.4.11.10	None	Bacteria	Proteobacteria	Burkholderiales	Betaproteobacteria	Alcaligenaceae	Pusillimonas	Pusillimonas sp. (strain T7-7)
A4R1	A0A098LKP1	5,07	1,07E-03	1,31E-02	ATP synthase subunit beta {ECO:0000256|HAMAP-Rule:MF_01347}	C:plasma membrane|C:proton-transporting ATP synthase complex, catalytic core F(1)|M:ATP binding|M:proton-transporting ATP synthase activity, rotational mechanism|B:ATP synthesis coupled proton transport	7.1.2.2	None	Bacteria	Bacteroidetes	Cytophagales	Cytophagia	Cytophagaceae	Sporocytophaga	Sporocytophaga myxococcoides
A4R1	A0A1Q3MAM0	5,07	2,38E-03	2,25E-02	D-3-phosphoglycerate dehydrogenase {ECO:0000256|RuleBase:RU363003}	M:NAD binding|M:phosphoglycerate dehydrogenase activity|B:L-serine biosynthetic process	1.1.1.95	Glycine, serine and threonine metabolism (path:ec00260); Methane metabolism (path:ec00680); Microbial metabolism in diverse environments (path:ec01120); Biosynthesis of antibiotics (path:ec01130)	Bacteria	Proteobacteria	Sphingomonadales	Alphaproteobacteria	Erythrobacteraceae	Altererythrobacter	Altererythrobacter sp. 66-12
A4R1	A0A136NZI7	5,08	3,73E-03	3,04E-02	ATP-dependent Clp protease proteolytic subunit {ECO:0000256|HAMAP-Rule:MF_00444, ECO:0000256|RuleBase:RU003567}	C:cytoplasm|M:serine-type endopeptidase activity	3.4.21.92	None	Bacteria	Chloroflexi	0	0	0	0	Chloroflexi bacterium OLB13
A4R1	A0A1T5DHP8	5,08	7,82E-04	1,05E-02	Carbamoyl-phosphate synthase (glutamine-hydrolyzing) {ECO:0000256|SAAS:SAAS00086116}	M:ATP binding|M:carbamoyl-phosphate synthase (glutamine-hydrolyzing) activity|M:metal ion binding|B:nitrogen compound metabolic process	6.3.5.5	Pyrimidine metabolism (path:ec00240); Alanine, aspartate and glutamate metabolism (path:ec00250)	Bacteria	Bacteroidetes	Sphingobacteriales	Sphingobacteriia	Sphingobacteriaceae	Pedobacter	Pedobacter luteus
A4R1	A0A0A0ENA8	5,08	4,84E-04	7,59E-03	Fumarate hydratase class I {ECO:0000256|PIRNR:PIRNR001394}	M:4 iron, 4 sulfur cluster binding|M:fumarate hydratase activity|M:metal ion binding|B:generation of precursor metabolites and energy	4.2.1.2	Citrate cycle (TCA cycle) (path:ec00020); Pyruvate metabolism (path:ec00620); Carbon fixation pathways in prokaryotes (path:ec00720); Biosynthesis of secondary metabolites (path:ec01110); Microbial metabolism in diverse environments (path:ec01120); Biosynthesis of antibiotics (path:ec01130)	Bacteria	Proteobacteria	Xanthomonadales	Gammaproteobacteria	Xanthomonadaceae	Lysobacter	Lysobacter concretionis
A4R1	A0A1T4LUA4	5,08	3,66E-04	6,27E-03	Ribonuclease E {ECO:0000256|HAMAP-Rule:MF_00970}	C:cytoplasm|C:cytoplasmic side of plasma membrane|M:endoribonuclease activity|M:magnesium ion binding|M:ribonuclease E activity|M:RNA binding|M:zinc ion binding|B:mRNA catabolic process|B:rRNA processing|B:tRNA processing	3.1.26.12	None	Bacteria	Proteobacteria	Xanthomonadales	Gammaproteobacteria	Xanthomonadaceae	Lysobacter	Lysobacter spongiicola
A4R1	W0IUZ2	5,08	6,85E-03	4,55E-02	Pyrophosphate--fructose 6-phosphate 1-phosphotransferase {ECO:0000256|HAMAP-Rule:MF_01978}	C:cytoplasm|M:6-phosphofructokinase activity|M:diphosphate-fructose-6-phosphate 1-phosphotransferase activity|M:metal ion binding|B:fructose 6-phosphate metabolic process	2.7.1.90	Glycolysis / Gluconeogenesis (path:ec00010); Pentose phosphate pathway (path:ec00030); Fructose and mannose metabolism (path:ec00051); Biosynthesis of secondary metabolites (path:ec01110); Microbial metabolism in diverse environments (path:ec01120); Biosynthesis of antibiotics (path:ec01130)	Bacteria	Verrucomicrobia	Opitutales	Opitutae	Opitutaceae	0	Opitutaceae bacterium TAV5
A4R1	A0A087M0G2	5,09	6,81E-03	4,53E-02	Tryptophan synthase alpha chain {ECO:0000256|HAMAP-Rule:MF_00131, ECO:0000256|SAAS:SAAS01083721}	M:tryptophan synthase activity	4.2.1.20	Glycine, serine and threonine metabolism (path:ec00260); Phenylalanine, tyrosine and tryptophan biosynthesis (path:ec00400); Biosynthesis of secondary metabolites (path:ec01110); Biosynthesis of antibiotics (path:ec01130)	Bacteria	Proteobacteria	Rhizobiales	Alphaproteobacteria	Hyphomicrobiaceae	Devosia	Devosia riboflavina
A4R1	A0A1I2I9T4	5,09	2,29E-03	2,19E-02	Succinate--CoA ligase [ADP-forming] subunit beta {ECO:0000256|HAMAP-Rule:MF_00558}	M:ATP binding|M:magnesium ion binding|M:succinate-CoA ligase (ADP-forming) activity|B:tricarboxylic acid cycle	6.2.1.5	Citrate cycle (TCA cycle) (path:ec00020); Propanoate metabolism (path:ec00640); C5-Branched dibasic acid metabolism (path:ec00660); Carbon fixation pathways in prokaryotes (path:ec00720); Biosynthesis of secondary metabolites (path:ec01110); Microbial metabolism in diverse environments (path:ec01120); Biosynthesis of antibiotics (path:ec01130)	Bacteria	Proteobacteria	Nevskiales	Gammaproteobacteria	Sinobacteraceae	Fontimonas	Fontimonas thermophila
A4R1	A0A0X8R5U1	5,09	7,17E-03	4,69E-02	NAD(P)H dehydrogenase (quinone) {ECO:0000256|HAMAP-Rule:MF_01017}	M:flavin adenine dinucleotide binding|M:FMN binding|M:NAD binding|M:NAD(P)H dehydrogenase (quinone) activity|M:NADP binding	1.6.5.2	Ubiquinone and other terpenoid-quinone biosynthesis (path:ec00130); Biosynthesis of secondary metabolites (path:ec01110)	Bacteria	Proteobacteria	Sphingomonadales	Alphaproteobacteria	Sphingomonadaceae	Sphingopyxis	Sphingopyxis granuli
A4R1	A0A1I5AU38	5,09	7,07E-03	4,64E-02	3-demethoxyubiquinol 3-hydroxylase {ECO:0000256|HAMAP-Rule:MF_01658}	C:plasma membrane|M:metal ion binding|M:monooxygenase activity|B:ubiquinone biosynthetic process	1.14.99.60	None	Bacteria	Proteobacteria	Nitrosomonadales	Betaproteobacteria	Nitrosomonadaceae	Nitrosospira	Nitrosospira briensis
A4R1	C5AFI8	5,10	2,49E-03	2,32E-02	Nucleoside diphosphate kinase {ECO:0000256|HAMAP-Rule:MF_00451, ECO:0000256|RuleBase:RU004013}	C:cytoplasm|M:ATP binding|M:metal ion binding|M:nucleoside diphosphate kinase activity|B:CTP biosynthetic process|B:GTP biosynthetic process|B:UTP biosynthetic process	2.7.4.6	Purine metabolism (path:ec00230); Pyrimidine metabolism (path:ec00240); Drug metabolism - other enzymes (path:ec00983); Biosynthesis of secondary metabolites (path:ec01110); Biosynthesis of antibiotics (path:ec01130)	Bacteria	Proteobacteria	Burkholderiales	Betaproteobacteria	Burkholderiaceae	Burkholderia	Burkholderia glumae (Pseudomonas glumae)
A4R1	A0A1M5XFE2	5,11	1,20E-03	1,41E-02	Glucose-1-phosphate thymidylyltransferase {ECO:0000256|RuleBase:RU003706}	M:glucose-1-phosphate thymidylyltransferase activity|M:metal ion binding|B:extracellular polysaccharide biosynthetic process	2.7.7.24	Streptomycin biosynthesis (path:ec00521); Polyketide sugar unit biosynthesis (path:ec00523); Acarbose and validamycin biosynthesis (path:ec00525); Biosynthesis of antibiotics (path:ec01130)	Bacteria	Bacteroidetes	Cytophagales	Cytophagia	0	Chryseolinea	Chryseolinea serpens
A4R1	L8JXR9	5,11	6,39E-03	4,34E-02	Acetyl-coenzyme A carboxylase carboxyl transferase subunit beta {ECO:0000256|HAMAP-Rule:MF_01395}	C:acetyl-CoA carboxylase complex|M:acetyl-CoA carboxylase activity|M:ATP binding|M:carboxyl- or carbamoyltransferase activity|B:fatty acid biosynthetic process|B:malonyl-CoA biosynthetic process	2.1.3.15	None	Bacteria	Bacteroidetes	Cytophagales	Cytophagia	Flammeovirgaceae	Fulvivirga	Fulvivirga imtechensis
A4R1	A0A0A0F875	5,11	4,84E-04	7,59E-03	Catalase {ECO:0000256|RuleBase:RU000498}	M:catalase activity|M:heme binding|M:metal ion binding|B:hydrogen peroxide catabolic process|B:response to oxidative stress	1.11.1.6	Tryptophan metabolism (path:ec00380); Glyoxylate and dicarboxylate metabolism (path:ec00630); Biosynthesis of secondary metabolites (path:ec01110); Biosynthesis of antibiotics (path:ec01130)	Bacteria	Proteobacteria	Xanthomonadales	Gammaproteobacteria	Xanthomonadaceae	Lysobacter	Lysobacter arseniciresistens
A4R1	I3IBW1	5,11	4,85E-04	7,60E-03	tRNA (guanine-N(1)-)-methyltransferase {ECO:0000256|HAMAP-Rule:MF_00605, ECO:0000256|RuleBase:RU003464, ECO:0000256|SAAS:SAAS01166819}	C:cytoplasm|M:tRNA (guanine(37)-N(1))-methyltransferase activity	2.1.1.228	None	Bacteria	Proteobacteria	Cellvibrionales	Gammaproteobacteria	Cellvibrionaceae	Cellvibrio	Cellvibrio sp. BR
A4R1	A0A231HK02	5,12	9,52E-04	1,21E-02	Malate dehydrogenase {ECO:0000256|HAMAP-Rule:MF_01517, ECO:0000256|SAAS:SAAS00060476}	M:L-malate dehydrogenase activity|B:carbohydrate metabolic process|B:malate metabolic process|B:tricarboxylic acid cycle	1.1.1.37	Citrate cycle (TCA cycle) (path:ec00020); Cysteine and methionine metabolism (path:ec00270); Pyruvate metabolism (path:ec00620); Glyoxylate and dicarboxylate metabolism (path:ec00630); Methane metabolism (path:ec00680); Carbon fixation in photosynthetic organisms (path:ec00710); Carbon fixation pathways in prokaryotes (path:ec00720); Biosynthesis of secondary metabolites (path:ec01110); Microbial…	Bacteria	Proteobacteria	Burkholderiales	Betaproteobacteria	Alcaligenaceae	Pusillimonas	Pusillimonas sp. T2
A4R1	A0A142NNV1	5,12	6,67E-03	4,47E-02	Cysteine synthase {ECO:0000256|RuleBase:RU003985}	M:cysteine synthase activity|B:cysteine biosynthetic process from serine	2.5.1.47	Cysteine and methionine metabolism (path:ec00270); Sulfur metabolism (path:ec00920); Biosynthesis of secondary metabolites (path:ec01110); Biosynthesis of antibiotics (path:ec01130)	Bacteria	Actinobacteria	Micrococcales	Actinobacteria (high G+C Gram-positive bacteria)	Brevibacteriaceae	Brevibacterium	Brevibacterium linens
A4R1	A0A1T5ME05	5,12	1,47E-03	1,63E-02	Acetyltransferase component of pyruvate dehydrogenase complex {ECO:0000256|RuleBase:RU361137}	C:pyruvate dehydrogenase complex|M:dihydrolipoyllysine-residue acetyltransferase activity|B:pyruvate metabolic process	2.3.1.12	Glycolysis / Gluconeogenesis (path:ec00010); Citrate cycle (TCA cycle) (path:ec00020); Pyruvate metabolism (path:ec00620); Biosynthesis of secondary metabolites (path:ec01110); Microbial metabolism in diverse environments (path:ec01120); Biosynthesis of antibiotics (path:ec01130)	Bacteria	Bacteroidetes	Cytophagales	Cytophagia	Cytophagaceae	Ohtaekwangia	Ohtaekwangia koreensis
A4R1	A0A1Y0FU28	5,12	6,21E-03	4,26E-02	S-adenosylmethionine:tRNA ribosyltransferase-isomerase {ECO:0000256|HAMAP-Rule:MF_00113, ECO:0000256|SAAS:SAAS00958187}	C:cytoplasm|M:isomerase activity|M:transferase activity|B:queuosine biosynthetic process	2.4.99.17	None	Bacteria	Proteobacteria	Cellvibrionales	Gammaproteobacteria	Cellvibrionaceae	Cellvibrio	Cellvibrio sp. PSBB006
A4R1	A0A1M5VVK0	5,13	3,32E-03	2,81E-02	NADH-quinone oxidoreductase subunit D {ECO:0000256|HAMAP-Rule:MF_01358}	C:cytoplasm|C:plasma membrane|M:NAD binding|M:NADH dehydrogenase (ubiquinone) activity|M:quinone binding	7.1.1.-	None	Bacteria	Bacteroidetes	Cytophagales	Cytophagia	0	Chryseolinea	Chryseolinea serpens
A4R1	A0A0A0EVL6	5,13	3,49E-03	2,90E-02	Peptidyl-prolyl cis-trans isomerase {ECO:0000256|RuleBase:RU363019}	M:peptidyl-prolyl cis-trans isomerase activity|B:protein folding	5.2.1.8	None	Bacteria	Proteobacteria	Xanthomonadales	Gammaproteobacteria	Xanthomonadaceae	Lysobacter	Lysobacter arseniciresistens
A4R1	Q6FEY2	5,13	6,51E-03	4,40E-02	Alkyl hydroperoxide reductase C {ECO:0000256|RuleBase:RU366004}	C:cell|C:cytoplasm|M:peroxidase activity|M:peroxiredoxin activity|B:cell redox homeostasis|B:response to oxidative stress	1.11.1.15	Glutathione metabolism (path:ec00480)	Bacteria	Proteobacteria	Pseudomonadales	Gammaproteobacteria	Moraxellaceae	Acinetobacter	Acinetobacter baylyi
A4R1	F2IBD2	5,13	2,06E-03	2,04E-02	Ribose-phosphate pyrophosphokinase {ECO:0000313|EMBL:AEA43218.1}	M:kinase activity|M:magnesium ion binding|M:ribose phosphate diphosphokinase activity|B:nucleoside metabolic process|B:nucleotide biosynthetic process|B:ribonucleoside monophosphate biosynthetic process	2.7.6.1	Pentose phosphate pathway (path:ec00030); Purine metabolism (path:ec00230); Biosynthesis of secondary metabolites (path:ec01110); Microbial metabolism in diverse environments (path:ec01120); Biosynthesis of antibiotics (path:ec01130)	Bacteria	Bacteroidetes	Flavobacteriales	Flavobacteriia	Crocinitomicaceae	Fluviicola	Fluviicola taffensis
A4R1	L8JTW0	5,13	6,46E-03	4,38E-02	Lipoyl synthase {ECO:0000256|HAMAP-Rule:MF_00206}	C:cytoplasm|M:4 iron, 4 sulfur cluster binding|M:lipoate synthase activity|M:metal ion binding|B:protein lipoylation	2.8.1.8	Lipoic acid metabolism (path:ec00785)	Bacteria	Bacteroidetes	Cytophagales	Cytophagia	Flammeovirgaceae	Fulvivirga	Fulvivirga imtechensis
A4R1	A0A1Q9XY36	5,13	6,05E-03	4,20E-02	Thiol peroxidase {ECO:0000256|HAMAP-Rule:MF_00269}	C:cell|M:thioredoxin peroxidase activity|B:cell redox homeostasis	1.11.1.15	Glutathione metabolism (path:ec00480)	Bacteria	Proteobacteria	Pseudomonadales	Gammaproteobacteria	Pseudomonadaceae	Pseudomonas	Pseudomonas sp. PA15(2017)
A4R1	A0A0Q7DYC2	5,14	3,25E-04	5,77E-03	Glutamine synthetase {ECO:0000256|RuleBase:RU004356}	M:ATP binding|M:glutamate-ammonia ligase activity|B:glutamine biosynthetic process	6.3.1.2	Arginine biosynthesis (path:ec00220); Alanine, aspartate and glutamate metabolism (path:ec00250); Glyoxylate and dicarboxylate metabolism (path:ec00630); Nitrogen metabolism (path:ec00910); Microbial metabolism in diverse environments (path:ec01120)	Bacteria	Proteobacteria	Burkholderiales	Betaproteobacteria	0	Methylibium	Methylibium sp. Root1272
A4R1	A0A0A0EYV1	5,15	6,18E-03	4,25E-02	Guanylate kinase {ECO:0000256|HAMAP-Rule:MF_00328, ECO:0000256|SAAS:SAAS00356201}	C:cytoplasm|M:ATP binding|M:guanylate kinase activity	2.7.4.8	Purine metabolism (path:ec00230)	Bacteria	Proteobacteria	Xanthomonadales	Gammaproteobacteria	Xanthomonadaceae	Lysobacter	Lysobacter arseniciresistens
A4R1	F7NX98	5,15	7,79E-03	4,95E-02	Superoxide dismutase {ECO:0000256|RuleBase:RU000414}	M:metal ion binding|M:superoxide dismutase activity	1.15.1.1	None	Bacteria	Proteobacteria	Chromatiales	Gammaproteobacteria	Chromatiaceae	Rheinheimera	Rheinheimera sp. A13L
A4R1	A0A1E4KZU1	5,15	6,14E-03	4,24E-02	Thiol peroxidase {ECO:0000256|HAMAP-Rule:MF_00269}	C:cell|M:thioredoxin peroxidase activity|B:cell redox homeostasis	1.11.1.15	Glutathione metabolism (path:ec00480)	Bacteria	Proteobacteria	Xanthomonadales	Gammaproteobacteria	Xanthomonadaceae	0	Xanthomonadaceae bacterium SCN 69-48
A4R1	A0A1M5NR32	5,16	9,91E-04	1,24E-02	Phosphoenolpyruvate carboxylase {ECO:0000256|SAAS:SAAS01082397}	M:phosphoenolpyruvate carboxylase activity|B:carbon fixation|B:tricarboxylic acid cycle	4.1.1.31	Pyruvate metabolism (path:ec00620); Methane metabolism (path:ec00680); Carbon fixation in photosynthetic organisms (path:ec00710); Carbon fixation pathways in prokaryotes (path:ec00720); Microbial metabolism in diverse environments (path:ec01120)	Bacteria	Bacteroidetes	Cytophagales	Cytophagia	0	Chryseolinea	Chryseolinea serpens
A4R1	A0A1H7W259	5,16	6,01E-03	4,18E-02	ATP-dependent Clp protease proteolytic subunit {ECO:0000256|HAMAP-Rule:MF_00444, ECO:0000256|RuleBase:RU003567}	C:cytoplasm|M:serine-type endopeptidase activity	3.4.21.92	None	Bacteria	0	0	0	0	0	bacterium A37T11
A4R1	A0A2D8B9F8	5,16	7,59E-03	4,86E-02	Adenylate kinase {ECO:0000256|HAMAP-Rule:MF_00235, ECO:0000256|RuleBase:RU003331}	C:cytoplasm|M:adenylate kinase activity|M:ATP binding|B:AMP salvage	2.7.4.3	Purine metabolism (path:ec00230); Thiamine metabolism (path:ec00730); Biosynthesis of secondary metabolites (path:ec01110); Biosynthesis of antibiotics (path:ec01130)	Bacteria	Proteobacteria	Xanthomonadales	Gammaproteobacteria	Xanthomonadaceae	Arenimonas	Arenimonas sp.
A4R1	A0A1G7X814	5,18	5,46E-03	3,92E-02	Phosphate acyltransferase {ECO:0000256|HAMAP-Rule:MF_00019, ECO:0000256|SAAS:SAAS00962511}	C:cytoplasm|M:phosphate:acyl-[acyl carrier protein] acyltransferase activity|B:fatty acid biosynthetic process|B:phospholipid biosynthetic process	2.3.1.274	None	Bacteria	Proteobacteria	Pseudomonadales	Gammaproteobacteria	Pseudomonadaceae	Pseudomonas	Pseudomonas benzenivorans
A4R1	B3PEB5	5,18	5,46E-03	3,92E-02	dCTP deaminase {ECO:0000255|HAMAP-Rule:MF_00146}	M:dCTP deaminase activity|M:nucleotide binding|B:dUMP biosynthetic process|B:dUTP biosynthetic process	3.5.4.13	Pyrimidine metabolism (path:ec00240)	Bacteria	Proteobacteria	Cellvibrionales	Gammaproteobacteria	Cellvibrionaceae	Cellvibrio	Cellvibrio japonicus (Pseudomonas fluorescens subsp. cellulosa)
A4R1	I3IAG2	5,18	3,07E-03	2,67E-02	Phosphoadenosine phosphosulfate reductase {ECO:0000313|EMBL:EIK45047.1}	C:cytoplasm|M:phosphoadenylyl-sulfate reductase (thioredoxin) activity|B:cysteine biosynthetic process|B:hydrogen sulfide biosynthetic process|B:sulfate assimilation, phosphoadenylyl sulfate reduction by phosphoadenylyl-sulfate reductase (thioredoxin)	1.8.4.8	Sulfur metabolism (path:ec00920); Microbial metabolism in diverse environments (path:ec01120)	Bacteria	Proteobacteria	Cellvibrionales	Gammaproteobacteria	Cellvibrionaceae	Cellvibrio	Cellvibrio sp. BR
A4R1	A0A091BCU0	5,18	1,80E-03	1,87E-02	Fructose-bisphosphate aldolase {ECO:0000256|RuleBase:RU003994}	M:fructose-bisphosphate aldolase activity|B:glycolytic process	4.1.2.13	Glycolysis / Gluconeogenesis (path:ec00010); Pentose phosphate pathway (path:ec00030); Fructose and mannose metabolism (path:ec00051); Methane metabolism (path:ec00680); Carbon fixation in photosynthetic organisms (path:ec00710); Biosynthesis of secondary metabolites (path:ec01110); Microbial metabolism in diverse environments (path:ec01120); Biosynthesis of antibiotics (path:ec01130)	Bacteria	Proteobacteria	Xanthomonadales	Gammaproteobacteria	Xanthomonadaceae	Arenimonas	Arenimonas composti
A4R1	I3IDT8	5,18	6,36E-04	9,14E-03	Dihydrolipoyl dehydrogenase {ECO:0000256|RuleBase:RU003692}	C:cell|M:dihydrolipoyl dehydrogenase activity|M:electron transfer activity|M:flavin adenine dinucleotide binding|B:cell redox homeostasis	1.8.1.4	Glycolysis / Gluconeogenesis (path:ec00010); Citrate cycle (TCA cycle) (path:ec00020); Glycine, serine and threonine metabolism (path:ec00260); Valine, leucine and isoleucine degradation (path:ec00280); Pyruvate metabolism (path:ec00620); Propanoate metabolism (path:ec00640); Biosynthesis of secondary metabolites (path:ec01110); Microbial metabolism in diverse environments (path:ec01120); Biosynt…	Bacteria	Proteobacteria	Cellvibrionales	Gammaproteobacteria	Cellvibrionaceae	Cellvibrio	Cellvibrio sp. BR
A4R1	S6TAL7	5,19	2,51E-03	2,33E-02	3-oxoacyl-(Acyl carrier protein) synthase I {ECO:0000313|EMBL:EPN40606.1}	M:3-oxoacyl-[acyl-carrier-protein] synthase activity	2.3.1.41	Fatty acid biosynthesis (path:ec00061); Biotin metabolism (path:ec00780)	Bacteria	Proteobacteria	Pseudomonadales	Gammaproteobacteria	Pseudomonadaceae	Pseudomonas	Pseudomonas syringae
A4R1	W8R9Z0	5,19	5,35E-03	3,87E-02	Succinate dehydrogenase {ECO:0000313|EMBL:AHL75202.1}	M:electron transfer activity|M:iron-sulfur cluster binding|B:tricarboxylic acid cycle	1.3.99.1	None	Bacteria	Proteobacteria	Pseudomonadales	Gammaproteobacteria	Pseudomonadaceae	Pseudomonas	Pseudomonas stutzeri (Pseudomonas perfectomarina)
A4R1	A0A087MH72	5,19	1,28E-03	1,48E-02	Acetyl-CoA acetyltransferase {ECO:0000313|EMBL:KFL36225.1}	M:acetyl-CoA C-acetyltransferase activity	2.3.1.9	Fatty acid degradation (path:ec00071); Synthesis and degradation of ketone bodies (path:ec00072); Valine, leucine and isoleucine degradation (path:ec00280); Lysine degradation (path:ec00310); Benzoate degradation (path:ec00362); Tryptophan metabolism (path:ec00380); Pyruvate metabolism (path:ec00620); Glyoxylate and dicarboxylate metabolism (path:ec00630); Propanoate metabolism (path:ec00640); Bu…	Bacteria	Proteobacteria	Xanthomonadales	Gammaproteobacteria	Xanthomonadaceae	Arenimonas	Arenimonas donghaensis
A4R1	A0A089WL96	5,19	2,94E-04	5,40E-03	tRNA (guanine-N(1)-)-methyltransferase {ECO:0000256|HAMAP-Rule:MF_00605, ECO:0000256|RuleBase:RU003464, ECO:0000256|SAAS:SAAS01166819}	C:cytoplasm|M:tRNA (guanine(37)-N(1))-methyltransferase activity	2.1.1.228	None	Bacteria	Proteobacteria	Pseudomonadales	Gammaproteobacteria	Pseudomonadaceae	Pseudomonas	Pseudomonas cremoricolorata
A4R1	A0A127F6A2	5,19	5,31E-03	3,85E-02	Ribose-phosphate pyrophosphokinase {ECO:0000256|HAMAP-Rule:MF_00583}	C:cytoplasm|M:ATP binding|M:kinase activity|M:magnesium ion binding|M:ribose phosphate diphosphokinase activity|B:5-phosphoribose 1-diphosphate biosynthetic process|B:nucleoside metabolic process|B:nucleotide biosynthetic process|B:ribonucleoside monophosphate biosynthetic process	2.7.6.1	Pentose phosphate pathway (path:ec00030); Purine metabolism (path:ec00230); Biosynthesis of secondary metabolites (path:ec01110); Microbial metabolism in diverse environments (path:ec01120); Biosynthesis of antibiotics (path:ec01130)	Bacteria	Proteobacteria	Nevskiales	Gammaproteobacteria	Steroidobacteraceae	Steroidobacter	Steroidobacter denitrificans
A4R1	A0A1T5MBL6	5,19	3,36E-04	5,90E-03	D-3-phosphoglycerate dehydrogenase {ECO:0000256|RuleBase:RU366013}	M:NAD binding|M:phosphoglycerate dehydrogenase activity|M:phosphoserine phosphatase activity|B:L-serine biosynthetic process	1.1.1.95	Glycine, serine and threonine metabolism (path:ec00260); Methane metabolism (path:ec00680); Microbial metabolism in diverse environments (path:ec01120); Biosynthesis of antibiotics (path:ec01130)	Bacteria	Bacteroidetes	Cytophagales	Cytophagia	Cytophagaceae	Ohtaekwangia	Ohtaekwangia koreensis
A4R1	A0A1T5M8T0	5,19	6,82E-04	9,58E-03	Sulfate adenylyltransferase subunit 1 {ECO:0000256|SAAS:SAAS01159121}	M:ATP binding|M:GTP binding|M:GTPase activity|M:sulfate adenylyltransferase (ATP) activity|B:hydrogen sulfide biosynthetic process	2.7.7.4	Purine metabolism (path:ec00230); Monobactam biosynthesis (path:ec00261); Selenocompound metabolism (path:ec00450); Sulfur metabolism (path:ec00920); Microbial metabolism in diverse environments (path:ec01120); Biosynthesis of antibiotics (path:ec01130)	Bacteria	Bacteroidetes	Cytophagales	Cytophagia	Cytophagaceae	Ohtaekwangia	Ohtaekwangia koreensis
A4R1	A0A0A0F3Y8	5,19	5,28E-03	3,84E-02	Peptidyl-prolyl cis-trans isomerase {ECO:0000256|RuleBase:RU003915}	M:peptidyl-prolyl cis-trans isomerase activity|B:protein folding	5.2.1.8	None	Bacteria	Proteobacteria	Xanthomonadales	Gammaproteobacteria	Xanthomonadaceae	Lysobacter	Lysobacter daejeonensis
A4R1	A0A1I5A2P6	5,20	7,94E-04	1,06E-02	Uroporphyrinogen decarboxylase {ECO:0000256|HAMAP-Rule:MF_00218, ECO:0000256|RuleBase:RU000554, ECO:0000256|SAAS:SAAS01089773}	C:cytoplasm|M:uroporphyrinogen decarboxylase activity|B:protoporphyrinogen IX biosynthetic process	4.1.1.37	Porphyrin and chlorophyll metabolism (path:ec00860); Biosynthesis of secondary metabolites (path:ec01110)	Bacteria	Proteobacteria	Nitrosomonadales	Betaproteobacteria	Nitrosomonadaceae	Nitrosospira	Nitrosospira briensis
A4R1	A0A0F2P1S8	5,20	3,52E-04	6,09E-03	Alkyl hydroperoxide reductase C {ECO:0000256|RuleBase:RU366004}	C:cell|C:cytoplasm|M:peroxidase activity|M:peroxiredoxin activity|B:cell redox homeostasis|B:response to oxidative stress	1.11.1.15	Glutathione metabolism (path:ec00480)	Bacteria	Proteobacteria	0	Gammaproteobacteria	0	0	Gammaproteobacteria bacterium BRH_c0
A4R1	F6A9V7	5,20	1,71E-03	1,80E-02	Phosphogluconate dehydratase {ECO:0000256|HAMAP-Rule:MF_02094}	M:4 iron, 4 sulfur cluster binding|M:metal ion binding|M:phosphogluconate dehydratase activity|B:D-gluconate catabolic process|B:Entner-Doudoroff pathway through 6-phosphogluconate	4.2.1.12	Pentose phosphate pathway (path:ec00030); Microbial metabolism in diverse environments (path:ec01120)	Bacteria	Proteobacteria	Pseudomonadales	Gammaproteobacteria	Pseudomonadaceae	Pseudomonas	Pseudomonas fulva
A4R1	Q2Y848	5,20	6,96E-04	9,72E-03	Cytochrome c oxidase subunit 1 {ECO:0000256|RuleBase:RU363061}	C:integral component of membrane|C:plasma membrane|C:respiratory chain complex IV|M:cytochrome-c oxidase activity|M:heme binding|M:metal ion binding|B:aerobic respiration|B:electron transport coupled proton transport|B:oxidative phosphorylation	1.9.3.1	Oxidative phosphorylation (path:ec00190)	Bacteria	Proteobacteria	Nitrosomonadales	Betaproteobacteria	Nitrosomonadaceae	Nitrosospira	Nitrosospira multiformis
A4R1	A0A136LQR6	5,21	5,08E-03	3,74E-02	Uridylate kinase {ECO:0000256|HAMAP-Rule:MF_01220}	C:cytoplasm|M:ATP binding|M:UMP kinase activity|B:'de novo' CTP biosynthetic process	2.7.4.22	Pyrimidine metabolism (path:ec00240)	Bacteria	Bacteroidetes	0	0	0	0	Bacteroidetes bacterium OLB12
A4R1	A0A0Q7AF41	5,21	1,80E-03	1,87E-02	Trigger factor {ECO:0000256|HAMAP-Rule:MF_00303, ECO:0000256|RuleBase:RU003914}	C:cytoplasm|M:peptidyl-prolyl cis-trans isomerase activity|B:cell cycle|B:cell division|B:protein folding|B:protein transport	5.2.1.8	None	Bacteria	Proteobacteria	Burkholderiales	Betaproteobacteria	0	Rhizobacter	Rhizobacter sp. Root404
A4R1	A0A1T5JCR8	5,21	1,91E-04	3,99E-03	Lon protease {ECO:0000256|HAMAP-Rule:MF_01973, ECO:0000256|PIRNR:PIRNR001174}	C:cytoplasm|M:ATP binding|M:ATP-dependent peptidase activity|M:sequence-specific DNA binding|M:serine-type endopeptidase activity|B:cellular response to heat|B:protein quality control for misfolded or incompletely synthesized proteins	3.4.21.53	None	Bacteria	Bacteroidetes	Cytophagales	Cytophagia	Cytophagaceae	Ohtaekwangia	Ohtaekwangia koreensis
A4R1	A0A0Q6X4P7	5,22	7,45E-04	1,02E-02	Trigger factor {ECO:0000256|HAMAP-Rule:MF_00303, ECO:0000256|RuleBase:RU003914}	C:cytoplasm|M:peptidyl-prolyl cis-trans isomerase activity|B:cell cycle|B:cell division|B:protein folding|B:protein transport	5.2.1.8	None	Bacteria	Proteobacteria	Burkholderiales	Betaproteobacteria	0	Rhizobacter	Rhizobacter sp. Root1221
A4R1	A0A1G8FP24	5,22	2,67E-03	2,42E-02	Succinate--CoA ligase [ADP-forming] subunit alpha {ECO:0000256|HAMAP-Rule:MF_01988}	M:cofactor binding|M:nucleotide binding|M:succinate-CoA ligase (ADP-forming) activity|B:tricarboxylic acid cycle	6.2.1.5	Citrate cycle (TCA cycle) (path:ec00020); Propanoate metabolism (path:ec00640); C5-Branched dibasic acid metabolism (path:ec00660); Carbon fixation pathways in prokaryotes (path:ec00720); Biosynthesis of secondary metabolites (path:ec01110); Microbial metabolism in diverse environments (path:ec01120); Biosynthesis of antibiotics (path:ec01130)	Bacteria	Proteobacteria	Rhodocyclales	Betaproteobacteria	Rhodocyclaceae	Propionivibrio	Propionivibrio dicarboxylicus
A4R1	B2FKE2	5,22	5,72E-03	4,04E-02	FMN-dependent NADH-azoreductase {ECO:0000255|HAMAP-Rule:MF_01216}	M:electron transfer activity|M:FMN binding|M:oxidoreductase activity, acting on NAD(P)H, NAD(P) as acceptor|M:oxidoreductase activity, acting on other nitrogenous compounds as donors	1.7.1.17	None	Bacteria	Proteobacteria	Xanthomonadales	Gammaproteobacteria	Xanthomonadaceae	Stenotrophomonas	Stenotrophomonas maltophilia (Pseudomonas maltophilia) (Xanthomonas maltophilia)
A4R1	I3IGA6	5,22	1,27E-03	1,47E-02	Pseudouridine synthase {ECO:0000256|RuleBase:RU362028}	M:pseudouridine synthase activity|M:RNA binding|B:pseudouridine synthesis	5.4.99.-	None	Bacteria	Proteobacteria	Cellvibrionales	Gammaproteobacteria	Cellvibrionaceae	Cellvibrio	Cellvibrio sp. BR
A4R1	F4GNA3	5,22	1,19E-03	1,41E-02	Triosephosphate isomerase {ECO:0000256|HAMAP-Rule:MF_00147, ECO:0000256|RuleBase:RU363013, ECO:0000256|SAAS:SAAS00728730}	C:cytoplasm|M:triose-phosphate isomerase activity|B:gluconeogenesis|B:glycolytic process	5.3.1.1	Glycolysis / Gluconeogenesis (path:ec00010); Fructose and mannose metabolism (path:ec00051); Inositol phosphate metabolism (path:ec00562); Carbon fixation in photosynthetic organisms (path:ec00710); Biosynthesis of secondary metabolites (path:ec01110); Microbial metabolism in diverse environments (path:ec01120); Biosynthesis of antibiotics (path:ec01130)	Bacteria	Proteobacteria	Burkholderiales	Betaproteobacteria	Alcaligenaceae	Pusillimonas	Pusillimonas sp. (strain T7-7)
A4R1	A0A1Y0G2N1	5,22	3,42E-04	5,98E-03	Thioredoxin reductase {ECO:0000256|RuleBase:RU003881}	C:cytoplasm|M:thioredoxin-disulfide reductase activity|B:removal of superoxide radicals	1.8.1.9	Selenocompound metabolism (path:ec00450)	Bacteria	Proteobacteria	Cellvibrionales	Gammaproteobacteria	Cellvibrionaceae	Cellvibrio	Cellvibrio sp. PSBB006
A4R1	A0A1Q3WPD6	5,22	4,85E-03	3,63E-02	Isoprenyl transferase {ECO:0000256|HAMAP-Rule:MF_01139}	M:magnesium ion binding|M:prenyltransferase activity	2.5.1.-	None	Bacteria	Bacteroidetes	0	0	0	0	Bacteroidetes bacterium 46-16
A4R1	A0A072T1G3	5,23	4,82E-03	3,61E-02	ATP-dependent Clp protease proteolytic subunit {ECO:0000256|HAMAP-Rule:MF_00444, ECO:0000256|RuleBase:RU003567}	C:cytoplasm|M:serine-type endopeptidase activity	3.4.21.92	None	Bacteria	Proteobacteria	Burkholderiales	Betaproteobacteria	Comamonadaceae	Delftia	Delftia tsuruhatensis
A4R1	A0A1Q4C7Z3	5,23	2,96E-03	2,60E-02	Ubiquinol-cytochrome c reductase iron-sulfur subunit {ECO:0000256|RuleBase:RU004494}	C:integral component of membrane|M:2 iron, 2 sulfur cluster binding|M:ubiquinol-cytochrome-c reductase activity	7.1.1.8	None	Bacteria	Proteobacteria	Nitrosomonadales	Betaproteobacteria	Nitrosomonadaceae	Nitrosospira	Nitrosospira sp. 56-18
A4R1	A0A091BNC7	5,23	2,72E-03	2,45E-02	Cytidylate kinase {ECO:0000256|HAMAP-Rule:MF_00238}	C:cytoplasm|M:ATP binding|M:cytidylate kinase activity|B:pyrimidine nucleotide metabolic process	2.7.4.25	Pyrimidine metabolism (path:ec00240)	Bacteria	Proteobacteria	Xanthomonadales	Gammaproteobacteria	Xanthomonadaceae	Arenimonas	Arenimonas malthae
A4R1	A0A0C4WGV0	5,23	3,86E-04	6,49E-03	Ribose-phosphate pyrophosphokinase {ECO:0000256|HAMAP-Rule:MF_00583}	C:cytoplasm|M:ATP binding|M:kinase activity|M:magnesium ion binding|M:ribose phosphate diphosphokinase activity|B:5-phosphoribose 1-diphosphate biosynthetic process|B:nucleoside metabolic process|B:nucleotide biosynthetic process|B:ribonucleoside monophosphate biosynthetic process	2.7.6.1	Pentose phosphate pathway (path:ec00030); Purine metabolism (path:ec00230); Biosynthesis of secondary metabolites (path:ec01110); Microbial metabolism in diverse environments (path:ec01120); Biosynthesis of antibiotics (path:ec01130)	Bacteria	Proteobacteria	Pseudomonadales	Gammaproteobacteria	Pseudomonadaceae	Azotobacter	Azotobacter chroococcum
A4R1	I3I5P3	5,24	7,23E-04	9,96E-03	Adenylosuccinate synthetase {ECO:0000256|HAMAP-Rule:MF_00011, ECO:0000256|RuleBase:RU000520}	C:cytoplasm|M:adenylosuccinate synthase activity|M:GTP binding|M:magnesium ion binding|B:'de novo' AMP biosynthetic process	6.3.4.4	Purine metabolism (path:ec00230); Alanine, aspartate and glutamate metabolism (path:ec00250)	Bacteria	Proteobacteria	Cellvibrionales	Gammaproteobacteria	Cellvibrionaceae	Cellvibrio	Cellvibrio sp. BR
A4R1	A0A2A3YMG9	5,24	4,72E-03	3,56E-02	Protoheme IX farnesyltransferase {ECO:0000256|HAMAP-Rule:MF_00154}	C:integral component of membrane|C:plasma membrane|M:protoheme IX farnesyltransferase activity|B:heme O biosynthetic process	2.5.1.141	Porphyrin and chlorophyll metabolism (path:ec00860); Biosynthesis of secondary metabolites (path:ec01110)	Bacteria	Actinobacteria	Micrococcales	Actinobacteria (high G+C Gram-positive bacteria)	Dermabacteraceae	Brachybacterium	Brachybacterium alimentarium
A4R1	A0A127FB69	5,24	6,05E-04	8,83E-03	Polyribonucleotide nucleotidyltransferase {ECO:0000256|HAMAP-Rule:MF_01595}	C:cytoplasm|M:magnesium ion binding|M:polyribonucleotide nucleotidyltransferase activity|M:RNA binding|B:mRNA catabolic process|B:RNA processing	2.7.7.8	Purine metabolism (path:ec00230); Pyrimidine metabolism (path:ec00240)	Bacteria	Proteobacteria	Nevskiales	Gammaproteobacteria	Steroidobacteraceae	Steroidobacter	Steroidobacter denitrificans
A4R1	I3I4P0	5,24	2,40E-04	4,68E-03	UDP-3-O-acyl-N-acetylglucosamine deacetylase {ECO:0000256|HAMAP-Rule:MF_00388, ECO:0000256|SAAS:SAAS00904479}	M:metal ion binding|M:UDP-3-O-[3-hydroxymyristoyl] N-acetylglucosamine deacetylase activity|M:UDP-3-O-acyl-N-acetylglucosamine deacetylase activity|B:lipid A biosynthetic process	3.5.1.108	Lipopolysaccharide biosynthesis (path:ec00540)	Bacteria	Proteobacteria	Cellvibrionales	Gammaproteobacteria	Cellvibrionaceae	Cellvibrio	Cellvibrio sp. BR
A4R1	A0A2A9DX35	5,24	2,48E-04	4,79E-03	ATP synthase subunit alpha {ECO:0000256|HAMAP-Rule:MF_01346}	C:plasma membrane|C:proton-transporting ATP synthase complex, catalytic core F(1)|M:ATP binding|M:proton-transporting ATP synthase activity, rotational mechanism|B:ATP synthesis coupled proton transport	7.1.2.2	None	Bacteria	Actinobacteria	Micrococcales	Actinobacteria (high G+C Gram-positive bacteria)	Microbacteriaceae	Microbacterium	Microbacterium agarici
A4R1	A0A0H3Z1D7	5,25	1,62E-03	1,74E-02	Inositol-1-monophosphatase {ECO:0000256|RuleBase:RU364068}	M:inositol monophosphate 1-phosphatase activity|M:inositol monophosphate 3-phosphatase activity|M:inositol monophosphate 4-phosphatase activity|M:metal ion binding|B:inositol phosphate dephosphorylation|B:phosphatidylinositol phosphorylation	3.1.3.25	Streptomycin biosynthesis (path:ec00521); Inositol phosphate metabolism (path:ec00562); Biosynthesis of antibiotics (path:ec01130)	Bacteria	Proteobacteria	Pseudomonadales	Gammaproteobacteria	Pseudomonadaceae	Pseudomonas	Pseudomonas stutzeri (Pseudomonas perfectomarina)
A4R1	M2XRN0	5,25	4,58E-03	3,49E-02	Ubiquitin-conjugating enzyme E2 {ECO:0000313|EMBL:EME26323.1}	M:ATP binding|M:ligase activity|M:transferase activity	6.3.2.19	None	Eukaryota	Rhodophyta	Cyanidiales	Bangiophyceae	Cyanidiaceae	Galdieria	Galdieria sulphuraria (Red alga)
A4R1	H7FN10	5,25	9,70E-04	1,22E-02	3-oxoacyl-[acyl-carrier-protein] synthase 2 {ECO:0000256|PIRNR:PIRNR000447}	M:beta-ketoacyl-acyl-carrier-protein synthase II activity|B:fatty acid biosynthetic process	2.3.1.179	Fatty acid biosynthesis (path:ec00061); Biotin metabolism (path:ec00780)	Bacteria	Bacteroidetes	Flavobacteriales	Flavobacteriia	Flavobacteriaceae	Flavobacterium	Flavobacterium frigoris
A4R1	I3I7L6	5,26	6,02E-04	8,80E-03	Phosphoglucosamine mutase {ECO:0000256|HAMAP-Rule:MF_01554, ECO:0000256|SAAS:SAAS00763389}	M:magnesium ion binding|M:phosphoglucosamine mutase activity|B:carbohydrate metabolic process	5.4.2.10	Amino sugar and nucleotide sugar metabolism (path:ec00520); Biosynthesis of antibiotics (path:ec01130)	Bacteria	Proteobacteria	Cellvibrionales	Gammaproteobacteria	Cellvibrionaceae	Cellvibrio	Cellvibrio sp. BR
A4R1	A0A2E7RFS3	5,26	1,45E-03	1,61E-02	Transcription termination factor Rho {ECO:0000256|HAMAP-Rule:MF_01884}	M:ATP binding|M:helicase activity|M:RNA binding|M:RNA-dependent ATPase activity|B:DNA-templated transcription, termination	3.6.4.-	None	Bacteria	Proteobacteria	Rhodospirillales	Alphaproteobacteria	Rhodospirillaceae (purple nonsulfur bacteria)	0	Rhodospirillaceae bacterium
A4R1	W5US19	5,27	4,38E-03	3,39E-02	DnaK {ECO:0000313|EMBL:AHH44998.1}	M:2-amino-4-hydroxy-6-hydroxymethyldihydropteridine diphosphokinase activity	2.7.6.3	Folate biosynthesis (path:ec00790)	Bacteria	Proteobacteria	Rhizobiales	Alphaproteobacteria	Rhizobiaceae	Rhizobium	Rhizobium flavum
A4R1	A0A1T5AF50	5,27	2,48E-03	2,31E-02	Succinate--CoA ligase [ADP-forming] subunit beta {ECO:0000256|HAMAP-Rule:MF_00558}	M:ATP binding|M:magnesium ion binding|M:succinate-CoA ligase (ADP-forming) activity|B:tricarboxylic acid cycle	6.2.1.5	Citrate cycle (TCA cycle) (path:ec00020); Propanoate metabolism (path:ec00640); C5-Branched dibasic acid metabolism (path:ec00660); Carbon fixation pathways in prokaryotes (path:ec00720); Biosynthesis of secondary metabolites (path:ec01110); Microbial metabolism in diverse environments (path:ec01120); Biosynthesis of antibiotics (path:ec01130)	Bacteria	Bacteroidetes	Sphingobacteriales	Sphingobacteriia	Sphingobacteriaceae	Pedobacter	Pedobacter luteus
A4R1	A0A1T4QJD2	5,27	1,13E-03	1,36E-02	Bacterioferritin {ECO:0000256|PIRNR:PIRNR002560, ECO:0000256|RuleBase:RU000623}	C:cell|M:ferric iron binding|M:ferroxidase activity|B:cellular iron ion homeostasis|B:iron ion transport	1.16.3.1	Porphyrin and chlorophyll metabolism (path:ec00860)	Bacteria	Proteobacteria	Xanthomonadales	Gammaproteobacteria	Xanthomonadaceae	Lysobacter	Lysobacter spongiicola
A4R1	A0A257CYI8	5,27	1,90E-04	3,98E-03	Polyribonucleotide nucleotidyltransferase {ECO:0000256|SAAS:SAAS00979033}	M:polyribonucleotide nucleotidyltransferase activity|M:RNA binding|B:mRNA catabolic process|B:RNA processing	2.7.7.8	Purine metabolism (path:ec00230); Pyrimidine metabolism (path:ec00240)	Bacteria	Proteobacteria	Pseudomonadales	Gammaproteobacteria	Pseudomonadaceae	Pseudomonas	Pseudomonas sp. PGPPP3
A4R1	A0A1Q3Z248	5,28	2,42E-03	2,27E-02	Isocitrate dehydrogenase [NADP] {ECO:0000256|PIRNR:PIRNR000108}	M:isocitrate dehydrogenase (NADP+) activity|M:magnesium ion binding|M:NAD binding|B:isocitrate metabolic process|B:tricarboxylic acid cycle	1.1.1.42	Citrate cycle (TCA cycle) (path:ec00020); Glutathione metabolism (path:ec00480); Carbon fixation pathways in prokaryotes (path:ec00720); Biosynthesis of secondary metabolites (path:ec01110); Microbial metabolism in diverse environments (path:ec01120); Biosynthesis of antibiotics (path:ec01130)	Bacteria	Proteobacteria	Rhizobiales	Alphaproteobacteria	Hyphomicrobiaceae	Devosia	Devosia sp. 67-54
A4R1	A0A2G2IZP8	5,28	2,40E-03	2,26E-02	3-oxoacyl-[acyl-carrier-protein] synthase 2 {ECO:0000256|PIRNR:PIRNR000447}	M:beta-ketoacyl-acyl-carrier-protein synthase II activity|B:fatty acid biosynthetic process	2.3.1.179	Fatty acid biosynthesis (path:ec00061); Biotin metabolism (path:ec00780)	Bacteria	Bacteroidetes	Flavobacteriales	Flavobacteriia	Flavobacteriaceae	Leeuwenhoekiella	Leeuwenhoekiella sp.
A4R1	A0A0Q6MVE9	5,28	9,98E-04	1,25E-02	Ferredoxin--NADP reductase {ECO:0000256|HAMAP-Rule:MF_01685}	M:ferredoxin-NADP+ reductase activity|M:flavin adenine dinucleotide binding|M:NADP binding	1.18.1.2	Photosynthesis (path:ec00195)	Bacteria	Proteobacteria	Burkholderiales	Betaproteobacteria	0	Rhizobacter	Rhizobacter sp. Root29
A4R1	A0A0A0F200	5,28	3,61E-04	6,19E-03	Aspartate--tRNA ligase {ECO:0000256|HAMAP-Rule:MF_00044}	C:cytoplasm|M:aspartate-tRNA ligase activity|M:ATP binding|M:nucleic acid binding|B:aspartyl-tRNA aminoacylation	6.1.1.12	Aminoacyl-tRNA biosynthesis (path:ec00970)	Bacteria	Proteobacteria	Xanthomonadales	Gammaproteobacteria	Xanthomonadaceae	Lysobacter	Lysobacter arseniciresistens
A4R1	I3I7C7	5,28	1,35E-03	1,54E-02	Aspartate/glutamate leucyltransferase {ECO:0000256|HAMAP-Rule:MF_00689, ECO:0000256|SAAS:SAAS00982387}	C:cytoplasm|M:arginyltransferase activity|M:leucyltransferase activity|B:ubiquitin-dependent protein catabolic process via the N-end rule pathway	2.3.2.29	None	Bacteria	Proteobacteria	Cellvibrionales	Gammaproteobacteria	Cellvibrionaceae	Cellvibrio	Cellvibrio sp. BR
A4R1	B3PGF5	5,29	3,87E-04	6,51E-03	Transketolase {ECO:0000256|RuleBase:RU004996}	M:metal ion binding|M:transketolase activity	2.2.1.1	Pentose phosphate pathway (path:ec00030); Carbon fixation in photosynthetic organisms (path:ec00710); Biosynthesis of ansamycins (path:ec01051); Biosynthesis of secondary metabolites (path:ec01110); Microbial metabolism in diverse environments (path:ec01120); Biosynthesis of antibiotics (path:ec01130)	Bacteria	Proteobacteria	Cellvibrionales	Gammaproteobacteria	Cellvibrionaceae	Cellvibrio	Cellvibrio japonicus (Pseudomonas fluorescens subsp. cellulosa)
A4R1	A0A1I5E8U2	5,29	5,63E-03	4,00E-02	Guanylate kinase {ECO:0000256|HAMAP-Rule:MF_00328, ECO:0000256|SAAS:SAAS00356201}	C:cytoplasm|M:ATP binding|M:guanylate kinase activity	2.7.4.8	Purine metabolism (path:ec00230)	Bacteria	Proteobacteria	Nitrosomonadales	Betaproteobacteria	Nitrosomonadaceae	Nitrosospira	Nitrosospira briensis
A4R1	A0A1I4XFN2	5,29	1,44E-03	1,60E-02	RNA-splicing ligase RtcB {ECO:0000256|RuleBase:RU371113}	M:metal ion binding|M:RNA ligase activity|B:RNA processing	6.5.1.-	None	Bacteria	Proteobacteria	Nitrosomonadales	Betaproteobacteria	Nitrosomonadaceae	Nitrosospira	Nitrosospira briensis
A4R1	I3IDA4	5,29	1,90E-03	1,93E-02	Diaminopimelate epimerase {ECO:0000256|HAMAP-Rule:MF_00197, ECO:0000256|SAAS:SAAS00028055}	C:cytoplasm|M:diaminopimelate epimerase activity|B:lysine biosynthetic process via diaminopimelate	5.1.1.7	Lysine biosynthesis (path:ec00300); Biosynthesis of secondary metabolites (path:ec01110); Microbial metabolism in diverse environments (path:ec01120); Biosynthesis of antibiotics (path:ec01130)	Bacteria	Proteobacteria	Cellvibrionales	Gammaproteobacteria	Cellvibrionaceae	Cellvibrio	Cellvibrio sp. BR
A4R1	A0A0A0EYP9	5,30	4,69E-04	7,43E-03	Acetylornithine carbamoyltransferase {ECO:0000313|EMBL:KGM55360.1}	M:amino acid binding|M:N-acetylornithine carbamoyltransferase activity|B:cellular amino acid metabolic process	2.1.3.9	Arginine biosynthesis (path:ec00220)	Bacteria	Proteobacteria	Xanthomonadales	Gammaproteobacteria	Xanthomonadaceae	Lysobacter	Lysobacter arseniciresistens
A4R1	A0A091BLK0	5,30	2,26E-04	4,49E-03	Peptidyl-prolyl cis-trans isomerase {ECO:0000256|RuleBase:RU003915}	M:peptidyl-prolyl cis-trans isomerase activity|B:protein folding	5.2.1.8	None	Bacteria	Proteobacteria	Xanthomonadales	Gammaproteobacteria	Xanthomonadaceae	Arenimonas	Arenimonas malthae
A4R1	N2J1Q9	5,30	7,84E-04	1,05E-02	Ketol-acid reductoisomerase (NADP(+)) {ECO:0000256|HAMAP-Rule:MF_00435}	M:isomerase activity|M:ketol-acid reductoisomerase activity|M:magnesium ion binding|M:NADP binding|B:isoleucine biosynthetic process|B:valine biosynthetic process	1.1.1.86	Valine, leucine and isoleucine biosynthesis (path:ec00290); Pantothenate and CoA biosynthesis (path:ec00770); Biosynthesis of secondary metabolites (path:ec01110); Biosynthesis of antibiotics (path:ec01130)	Bacteria	Proteobacteria	Pseudomonadales	Gammaproteobacteria	Pseudomonadaceae	Pseudomonas	Pseudomonas sp. HPB0071
A4R1	B3PBT1	5,31	1,85E-03	1,90E-02	N5-carboxyaminoimidazole ribonucleotide mutase {ECO:0000256|HAMAP-Rule:MF_01929, ECO:0000256|PIRNR:PIRNR001338}	M:5-(carboxyamino)imidazole ribonucleotide mutase activity|M:lyase activity|B:'de novo' IMP biosynthetic process	5.4.99.18	Purine metabolism (path:ec00230); Biosynthesis of secondary metabolites (path:ec01110); Biosynthesis of antibiotics (path:ec01130)	Bacteria	Proteobacteria	Cellvibrionales	Gammaproteobacteria	Cellvibrionaceae	Cellvibrio	Cellvibrio japonicus (Pseudomonas fluorescens subsp. cellulosa)
A4R1	A0A1T5LM25	5,31	4,14E-03	3,26E-02	2-C-methyl-D-erythritol 2,4-cyclodiphosphate synthase {ECO:0000256|HAMAP-Rule:MF_00107, ECO:0000256|RuleBase:RU004395, ECO:0000256|SAAS:SAAS01078175}	M:2-C-methyl-D-erythritol 2,4-cyclodiphosphate synthase activity|M:metal ion binding|B:isopentenyl diphosphate biosynthetic process, methylerythritol 4-phosphate pathway|B:terpenoid biosynthetic process	4.6.1.12	Terpenoid backbone biosynthesis (path:ec00900); Biosynthesis of secondary metabolites (path:ec01110); Biosynthesis of antibiotics (path:ec01130)	Bacteria	Bacteroidetes	Cytophagales	Cytophagia	Cytophagaceae	Ohtaekwangia	Ohtaekwangia koreensis
A4R1	A0A1T5LHK8	5,32	7,82E-04	1,05E-02	UDP-glucose 6-dehydrogenase {ECO:0000256|PIRNR:PIRNR000124}	M:NAD binding|M:UDP-glucose 6-dehydrogenase activity|B:polysaccharide biosynthetic process	1.1.1.22	Pentose and glucuronate interconversions (path:ec00040); Ascorbate and aldarate metabolism (path:ec00053); Amino sugar and nucleotide sugar metabolism (path:ec00520)	Bacteria	Bacteroidetes	Cytophagales	Cytophagia	Cytophagaceae	Ohtaekwangia	Ohtaekwangia koreensis
A4R1	F4GXI8	5,32	4,47E-04	7,19E-03	Phosphate acyltransferase {ECO:0000256|HAMAP-Rule:MF_00019, ECO:0000256|SAAS:SAAS00962511}	C:cytoplasm|M:phosphate:acyl-[acyl carrier protein] acyltransferase activity|B:fatty acid biosynthetic process|B:phospholipid biosynthetic process	2.3.1.274	None	Bacteria	Proteobacteria	Burkholderiales	Betaproteobacteria	Alcaligenaceae	Pusillimonas	Pusillimonas sp. (strain T7-7)
A4R1	A0A1T4MH16	5,32	4,92E-04	7,67E-03	Peroxiredoxin {ECO:0000256|RuleBase:RU366011}	C:cell|M:peroxidase activity|M:peroxiredoxin activity|B:cell redox homeostasis	1.11.1.15	Glutathione metabolism (path:ec00480)	Bacteria	Proteobacteria	Xanthomonadales	Gammaproteobacteria	Xanthomonadaceae	Lysobacter	Lysobacter spongiicola
A4R1	A0A2M8NFW8	5,33	5,08E-03	3,74E-02	NADH-quinone oxidoreductase subunit D {ECO:0000313|EMBL:PJF24190.1}	M:NAD binding|M:NADH dehydrogenase (quinone) activity|M:quinone binding	1.6.5.11	Oxidative phosphorylation (path:ec00190)	Bacteria	Chloroflexi	0	Candidatus Thermofonsia	0	0	Candidatus Thermofonsia Clade 2 bacterium
A4R1	A0A140F2V2	5,33	1,71E-03	1,80E-02	NADH dehydrogenase subunit 7 {ECO:0000313|EMBL:AML60736.1}	C:mitochondrion|M:NAD binding|M:oxidoreductase activity, acting on NAD(P)H|M:quinone binding	1.6.5.3	Oxidative phosphorylation (path:ec00190)	Eukaryota	0	Eustigmatales	Eustigmatophyceae	Eustigmataceae	Vischeria	Vischeria sp. CAUP Q 202
A4R1	A0A087MKS3	5,34	8,64E-04	1,13E-02	3-oxoacyl-[acyl-carrier-protein] synthase 3 {ECO:0000256|HAMAP-Rule:MF_01815}	C:cytoplasm|M:3-oxoacyl-[acyl-carrier-protein] synthase activity|M:beta-ketoacyl-acyl-carrier-protein synthase III activity|B:fatty acid biosynthetic process	2.3.1.180	Fatty acid biosynthesis (path:ec00061)	Bacteria	Proteobacteria	Xanthomonadales	Gammaproteobacteria	Xanthomonadaceae	Arenimonas	Arenimonas donghaensis
A4R1	B3PBK5	5,34	1,16E-03	1,38E-02	Uronate isomerase {ECO:0000255|HAMAP-Rule:MF_00675}	M:glucuronate isomerase activity|B:glucuronate catabolic process	5.3.1.12	Pentose and glucuronate interconversions (path:ec00040)	Bacteria	Proteobacteria	Cellvibrionales	Gammaproteobacteria	Cellvibrionaceae	Cellvibrio	Cellvibrio japonicus (Pseudomonas fluorescens subsp. cellulosa)
A4R1	A0A1Z5SJC0	5,35	3,58E-03	2,96E-02	Carbamoyl-phosphate synthase (glutamine-hydrolyzing) {ECO:0000256|SAAS:SAAS00086116}	M:ATP binding|M:carbamoyl-phosphate synthase (glutamine-hydrolyzing) activity|M:metal ion binding|B:nitrogen compound metabolic process	6.3.5.5	Pyrimidine metabolism (path:ec00240); Alanine, aspartate and glutamate metabolism (path:ec00250)	Bacteria	Bacteroidetes	Chitinophagales	Chitinophagia	Chitinophagaceae	0	Chitinophagaceae bacterium IBVUCB1
A4R1	A0A1T5LUJ7	5,36	1,12E-03	1,35E-02	Bifunctional protein FolD {ECO:0000256|HAMAP-Rule:MF_01576}	M:methenyltetrahydrofolate cyclohydrolase activity|M:methylenetetrahydrofolate dehydrogenase (NADP+) activity|B:histidine biosynthetic process|B:methionine biosynthetic process|B:purine nucleotide biosynthetic process|B:tetrahydrofolate interconversion	3.5.4.9	One carbon pool by folate (path:ec00670); Carbon fixation pathways in prokaryotes (path:ec00720); Microbial metabolism in diverse environments (path:ec01120)	Bacteria	Bacteroidetes	Cytophagales	Cytophagia	Cytophagaceae	Ohtaekwangia	Ohtaekwangia koreensis
A4R1	A0A0K8P820	5,36	6,51E-04	9,28E-03	DNA topoisomerase III {ECO:0000313|EMBL:GAP38803.1}	M:isomerase activity	5.99.1.2	None	Bacteria	Proteobacteria	Burkholderiales	Betaproteobacteria	0	Ideonella	Ideonella sakaiensis (strain NBRC 110686 / TISTR 2288 / 201-F6)
A4R1	I3I8L2	5,36	4,72E-03	3,56E-02	ATP phosphoribosyltransferase {ECO:0000256|HAMAP-Rule:MF_01018, ECO:0000256|SAAS:SAAS00008790}	C:cytoplasm|M:ATP binding|M:ATP phosphoribosyltransferase activity|B:histidine biosynthetic process	2.4.2.17	Histidine metabolism (path:ec00340); Biosynthesis of secondary metabolites (path:ec01110)	Bacteria	Proteobacteria	Cellvibrionales	Gammaproteobacteria	Cellvibrionaceae	Cellvibrio	Cellvibrio sp. BR
A4R1	I3I6C7	5,36	3,50E-03	2,91E-02	Phosphoribosyl-ATP pyrophosphatase {ECO:0000256|HAMAP-Rule:MF_01020, ECO:0000256|SAAS:SAAS00986769}	C:cytoplasm|M:ATP binding|M:phosphoribosyl-ATP diphosphatase activity|B:histidine biosynthetic process	3.6.1.31	Histidine metabolism (path:ec00340); Biosynthesis of secondary metabolites (path:ec01110)	Bacteria	Proteobacteria	Cellvibrionales	Gammaproteobacteria	Cellvibrionaceae	Cellvibrio	Cellvibrio sp. BR
A4R1	D2R6J4	5,37	3,43E-03	2,87E-02	DNA-directed RNA polymerase subunit alpha {ECO:0000256|HAMAP-Rule:MF_00059}	M:DNA binding|M:DNA-directed 5'-3' RNA polymerase activity|M:protein dimerization activity|B:transcription, DNA-templated	2.7.7.6	Purine metabolism (path:ec00230); Pyrimidine metabolism (path:ec00240)	Bacteria	Planctomycetes	Pirellulales	Planctomycetia	Pirellulaceae	Pirellula	Pirellula staleyi
A4R1	A0A1I2HPE4	5,38	2,42E-03	2,27E-02	Dihydrolipoyl dehydrogenase {ECO:0000256|RuleBase:RU003692}	C:cell|M:dihydrolipoyl dehydrogenase activity|M:electron transfer activity|M:flavin adenine dinucleotide binding|B:cell redox homeostasis	1.8.1.4	Glycolysis / Gluconeogenesis (path:ec00010); Citrate cycle (TCA cycle) (path:ec00020); Glycine, serine and threonine metabolism (path:ec00260); Valine, leucine and isoleucine degradation (path:ec00280); Pyruvate metabolism (path:ec00620); Propanoate metabolism (path:ec00640); Biosynthesis of secondary metabolites (path:ec01110); Microbial metabolism in diverse environments (path:ec01120); Biosynt…	Bacteria	Proteobacteria	Nevskiales	Gammaproteobacteria	Sinobacteraceae	Fontimonas	Fontimonas thermophila
A4R1	A0A0A0F434	5,38	1,41E-04	3,25E-03	Dihydrolipoyl dehydrogenase {ECO:0000256|RuleBase:RU003692}	C:cell|M:dihydrolipoyl dehydrogenase activity|M:electron transfer activity|M:flavin adenine dinucleotide binding|B:cell redox homeostasis	1.8.1.4	Glycolysis / Gluconeogenesis (path:ec00010); Citrate cycle (TCA cycle) (path:ec00020); Glycine, serine and threonine metabolism (path:ec00260); Valine, leucine and isoleucine degradation (path:ec00280); Pyruvate metabolism (path:ec00620); Propanoate metabolism (path:ec00640); Biosynthesis of secondary metabolites (path:ec01110); Microbial metabolism in diverse environments (path:ec01120); Biosynt…	Bacteria	Proteobacteria	Xanthomonadales	Gammaproteobacteria	Xanthomonadaceae	Lysobacter	Lysobacter arseniciresistens
A4R1	A0A0F5LU13	5,39	1,74E-03	1,82E-02	O-acetylhomoserine aminocarboxypropyltransferase {ECO:0000313|EMBL:KKB85833.1}	M:O-acetylhomoserine aminocarboxypropyltransferase activity|M:pyridoxal phosphate binding|B:transsulfuration	2.5.1.49	Cysteine and methionine metabolism (path:ec00270)	Bacteria	Proteobacteria	Rhizobiales	Alphaproteobacteria	Hyphomicrobiaceae	Devosia	Devosia limi
A4R1	K4KY15	5,39	8,21E-04	1,09E-02	Superoxide dismutase {ECO:0000256|RuleBase:RU000414}	M:metal ion binding|M:superoxide dismutase activity	1.15.1.1	None	Bacteria	Proteobacteria	Cellvibrionales	Gammaproteobacteria	Cellvibrionaceae	Simiduia	Simiduia agarivorans
A4R1	A0A0U2D788	5,39	4,00E-04	6,66E-03	NADH-ubiquinone oxidoreductase chain 1 {ECO:0000256|RuleBase:RU000473}	C:integral component of membrane|C:mitochondrial inner membrane|M:NADH dehydrogenase (ubiquinone) activity	7.1.1.2	None	Eukaryota	Ascomycota	0	Leotiomycetes	Pseudeurotiaceae	Pseudogymnoascus	Pseudogymnoascus pannorum
A4R1	F4GTF1	5,40	3,29E-04	5,82E-03	Glutamine synthetase {ECO:0000256|RuleBase:RU004356}	C:cytoplasm|M:ATP binding|M:glutamate-ammonia ligase activity|B:glutamine biosynthetic process	6.3.1.2	Arginine biosynthesis (path:ec00220); Alanine, aspartate and glutamate metabolism (path:ec00250); Glyoxylate and dicarboxylate metabolism (path:ec00630); Nitrogen metabolism (path:ec00910); Microbial metabolism in diverse environments (path:ec01120)	Bacteria	Proteobacteria	Burkholderiales	Betaproteobacteria	Alcaligenaceae	Pusillimonas	Pusillimonas sp. (strain T7-7)
A4R1	A0A0D0QIX4	5,40	4,18E-04	6,87E-03	2-dehydro-3-deoxyphosphooctonate aldolase {ECO:0000256|HAMAP-Rule:MF_00056}	C:cytoplasm|M:3-deoxy-8-phosphooctulonate synthase activity|B:keto-3-deoxy-D-manno-octulosonic acid biosynthetic process	2.5.1.55	Lipopolysaccharide biosynthesis (path:ec00540)	Bacteria	Proteobacteria	Xanthomonadales	Gammaproteobacteria	Xanthomonadaceae	Lysobacter	Lysobacter sp. A03
A4R1	B3PIS7	5,42	1,57E-04	3,48E-03	ATP synthase subunit beta {ECO:0000255|HAMAP-Rule:MF_01347}	C:plasma membrane|C:proton-transporting ATP synthase complex, catalytic core F(1)|M:ATP binding|M:proton-transporting ATP synthase activity, rotational mechanism|B:ATP synthesis coupled proton transport	7.1.2.2	None	Bacteria	Proteobacteria	Cellvibrionales	Gammaproteobacteria	Cellvibrionaceae	Cellvibrio	Cellvibrio japonicus (Pseudomonas fluorescens subsp. cellulosa)
A4R1	A0A1T4LXY5	5,43	2,54E-04	4,87E-03	GMP synthase [glutamine-hydrolyzing] {ECO:0000256|HAMAP-Rule:MF_00344, ECO:0000256|SAAS:SAAS00723629}	M:ATP binding|M:GMP synthase (glutamine-hydrolyzing) activity|M:pyrophosphatase activity|B:glutamine metabolic process	6.3.5.2	Purine metabolism (path:ec00230); Drug metabolism - other enzymes (path:ec00983)	Bacteria	Proteobacteria	Xanthomonadales	Gammaproteobacteria	Xanthomonadaceae	Lysobacter	Lysobacter spongiicola
A4R1	Q9G2C3	5,43	2,97E-03	2,61E-02	Cytochrome c oxidase subunit 1 {ECO:0000256|RuleBase:RU000369}	C:integral component of membrane|C:mitochondrial inner membrane|C:respiratory chain|M:cytochrome-c oxidase activity|M:heme binding|M:metal ion binding|B:aerobic respiration|B:oxidative phosphorylation	1.9.3.1	Oxidative phosphorylation (path:ec00190)	Eukaryota	Evosea	Physariida	Eumycetozoa	Didymiaceae	Didymium	Didymium nigripes
A4R1	A0A0K8NW18	5,44	4,88E-04	7,63E-03	Acetoacetyl-CoA reductase {ECO:0000313|EMBL:GAP34568.1}	C:cytoplasm|M:acetoacetyl-CoA reductase activity|B:poly-hydroxybutyrate biosynthetic process	1.1.1.36	Glyoxylate and dicarboxylate metabolism (path:ec00630); Butanoate metabolism (path:ec00650); Microbial metabolism in diverse environments (path:ec01120)	Bacteria	Proteobacteria	Burkholderiales	Betaproteobacteria	0	Ideonella	Ideonella sakaiensis (strain NBRC 110686 / TISTR 2288 / 201-F6)
A4R1	A5FB38	5,44	3,04E-03	2,65E-02	Chorismate synthase {ECO:0000255|HAMAP-Rule:MF_00300}	M:chorismate synthase activity|B:aromatic amino acid family biosynthetic process|B:chorismate biosynthetic process	4.2.3.5	Phenylalanine, tyrosine and tryptophan biosynthesis (path:ec00400); Biosynthesis of secondary metabolites (path:ec01110); Biosynthesis of antibiotics (path:ec01130)	Bacteria	Bacteroidetes	Flavobacteriales	Flavobacteriia	Flavobacteriaceae	Flavobacterium	Flavobacterium johnsoniae (Cytophaga johnsonae)
A4R1	A0A136LLN8	5,44	4,24E-04	6,93E-03	Superoxide dismutase {ECO:0000256|RuleBase:RU000414}	M:metal ion binding|M:superoxide dismutase activity	1.15.1.1	None	Bacteria	Bacteroidetes	0	0	0	0	Bacteroidetes bacterium OLB12
A4R1	I3IB16	5,46	2,76E-04	5,15E-03	Thiol peroxidase {ECO:0000256|HAMAP-Rule:MF_00269}	C:cell|M:thioredoxin peroxidase activity|B:cell redox homeostasis	1.11.1.15	Glutathione metabolism (path:ec00480)	Bacteria	Proteobacteria	Cellvibrionales	Gammaproteobacteria	Cellvibrionaceae	Cellvibrio	Cellvibrio sp. BR
A4R1	A0A1C2E4F1	5,46	9,13E-04	1,17E-02	4-diphosphocytidyl-2-C-methyl-D-erythritol kinase {ECO:0000256|HAMAP-Rule:MF_00061}	M:4-(cytidine 5'-diphospho)-2-C-methyl-D-erythritol kinase activity|M:ATP binding|B:isopentenyl diphosphate biosynthetic process, methylerythritol 4-phosphate pathway|B:terpenoid biosynthetic process	2.7.1.148	Terpenoid backbone biosynthesis (path:ec00900); Biosynthesis of secondary metabolites (path:ec01110); Biosynthesis of antibiotics (path:ec01130)	Bacteria	Proteobacteria	Pseudomonadales	Gammaproteobacteria	Pseudomonadaceae	Pseudomonas	Pseudomonas xanthomarina
A4R1	A0A1J5T5F3	5,46	3,69E-03	3,02E-02	ATP-dependent Clp protease proteolytic subunit {ECO:0000313|EMBL:OIR07358.1}	M:serine-type endopeptidase activity	3.4.21.92	None	0	0	0	0	0	0	mine drainage metagenome
A4R1	A0A0A0F7I8	5,46	1,05E-04	2,69E-03	Fructose-bisphosphate aldolase {ECO:0000256|RuleBase:RU003994}	M:fructose-bisphosphate aldolase activity|B:glycolytic process	4.1.2.13	Glycolysis / Gluconeogenesis (path:ec00010); Pentose phosphate pathway (path:ec00030); Fructose and mannose metabolism (path:ec00051); Methane metabolism (path:ec00680); Carbon fixation in photosynthetic organisms (path:ec00710); Biosynthesis of secondary metabolites (path:ec01110); Microbial metabolism in diverse environments (path:ec01120); Biosynthesis of antibiotics (path:ec01130)	Bacteria	Proteobacteria	Xanthomonadales	Gammaproteobacteria	Xanthomonadaceae	Lysobacter	Lysobacter arseniciresistens
A4R1	A0A0S2DEF6	5,46	3,67E-03	3,01E-02	Histidine triad nucleotide-binding protein {ECO:0000313|EMBL:QCW25735.1}	M:hydrolase activity	3.-.-.-	None	Bacteria	Proteobacteria	Xanthomonadales	Gammaproteobacteria	Xanthomonadaceae	Lysobacter	Lysobacter enzymogenes
A4R1	A0A0L6T7D5	5,46	8,97E-04	1,16E-02	Ketol-acid reductoisomerase (NADP(+)) {ECO:0000256|HAMAP-Rule:MF_00435}	M:isomerase activity|M:ketol-acid reductoisomerase activity|M:magnesium ion binding|M:NADP binding|B:isoleucine biosynthetic process|B:valine biosynthetic process	1.1.1.86	Valine, leucine and isoleucine biosynthesis (path:ec00290); Pantothenate and CoA biosynthesis (path:ec00770); Biosynthesis of secondary metabolites (path:ec01110); Biosynthesis of antibiotics (path:ec01130)	Bacteria	Proteobacteria	Burkholderiales	Betaproteobacteria	0	Methylibium	Methylibium sp. NZG
A4R1	A0A0S2DFL1	5,47	1,41E-03	1,58E-02	Acyl-CoA dehydrogenase, C-terminal domain {ECO:0000313|EMBL:ALN57324.1}	M:flavin adenine dinucleotide binding|M:isovaleryl-CoA dehydrogenase activity	1.3.8.4	Valine, leucine and isoleucine degradation (path:ec00280)	Bacteria	Proteobacteria	Xanthomonadales	Gammaproteobacteria	Xanthomonadaceae	Lysobacter	Lysobacter enzymogenes
A4R1	A0A0E3UNX8	5,47	4,51E-04	7,23E-03	GTPase Obg {ECO:0000256|HAMAP-Rule:MF_01454}	C:cytoplasm|M:GTP binding|M:GTPase activity|M:magnesium ion binding|B:ribosome biogenesis	3.6.5.-	None	Bacteria	Proteobacteria	Xanthomonadales	Gammaproteobacteria	Xanthomonadaceae	Pseudoxanthomonas	Pseudoxanthomonas suwonensis
A4R1	F4GXI7	5,47	1,41E-03	1,58E-02	3-oxoacyl-[acyl-carrier-protein] synthase 3 {ECO:0000256|HAMAP-Rule:MF_01815}	C:cytoplasm|M:3-oxoacyl-[acyl-carrier-protein] synthase activity|M:beta-ketoacyl-acyl-carrier-protein synthase III activity|B:fatty acid biosynthetic process	2.3.1.180	Fatty acid biosynthesis (path:ec00061)	Bacteria	Proteobacteria	Burkholderiales	Betaproteobacteria	Alcaligenaceae	Pusillimonas	Pusillimonas sp. (strain T7-7)
A4R1	Q21HM6	5,47	2,87E-03	2,54E-02	Acetolactate synthase, small subunit {ECO:0000313|EMBL:ABD81803.1}	M:acetolactate synthase activity|M:acetolactate synthase regulator activity|B:branched-chain amino acid biosynthetic process	2.2.1.6	Valine, leucine and isoleucine biosynthesis (path:ec00290); Butanoate metabolism (path:ec00650); C5-Branched dibasic acid metabolism (path:ec00660); Pantothenate and CoA biosynthesis (path:ec00770); Biosynthesis of secondary metabolites (path:ec01110); Biosynthesis of antibiotics (path:ec01130)	Bacteria	Proteobacteria	Cellvibrionales	Gammaproteobacteria	Cellvibrionaceae	Saccharophagus	Saccharophagus degradans
A4R1	A0A1E3GR23	5,47	8,49E-04	1,11E-02	3-hexulose-6-phosphate synthase {ECO:0000313|EMBL:ODN66395.1}	M:hexulose-6-phosphate synthase activity|M:orotidine-5'-phosphate decarboxylase activity|B:'de novo' pyrimidine nucleobase biosynthetic process|B:carbohydrate metabolic process	4.1.2.43	Pentose phosphate pathway (path:ec00030); Methane metabolism (path:ec00680); Microbial metabolism in diverse environments (path:ec01120)	Bacteria	Proteobacteria	Thiotrichales	Gammaproteobacteria	Piscirickettsiaceae	Methylophaga	Methylophaga muralis
A4R1	A0A0T5ZI47	5,47	8,41E-04	1,10E-02	DNA-directed RNA polymerase subunit beta {ECO:0000313|EMBL:KRT62463.1}	M:DNA binding|M:DNA-directed 5'-3' RNA polymerase activity|M:ribonucleoside binding|B:transcription, DNA-templated	2.7.7.6	Purine metabolism (path:ec00230); Pyrimidine metabolism (path:ec00240)	Bacteria	Chloroflexi	0	0	0	0	Chloroflexi bacterium CSP1-4
A4R1	A0A150XNV6	5,47	1,38E-03	1,56E-02	Malate dehydrogenase {ECO:0000256|HAMAP-Rule:MF_00487}	M:L-malate dehydrogenase activity|B:carbohydrate metabolic process|B:carboxylic acid metabolic process|B:tricarboxylic acid cycle	1.1.1.37	Citrate cycle (TCA cycle) (path:ec00020); Cysteine and methionine metabolism (path:ec00270); Pyruvate metabolism (path:ec00620); Glyoxylate and dicarboxylate metabolism (path:ec00630); Methane metabolism (path:ec00680); Carbon fixation in photosynthetic organisms (path:ec00710); Carbon fixation pathways in prokaryotes (path:ec00720); Biosynthesis of secondary metabolites (path:ec01110); Microbial…	Bacteria	Bacteroidetes	Cytophagales	Cytophagia	Flammeovirgaceae	Roseivirga	Roseivirga seohaensis
A4R1	B3PBD6	5,48	1,93E-04	4,02E-03	Serine hydroxymethyltransferase {ECO:0000255|HAMAP-Rule:MF_00051}	C:cytoplasm|M:glycine hydroxymethyltransferase activity|M:pyridoxal phosphate binding|B:glycine biosynthetic process from serine|B:tetrahydrofolate interconversion	2.1.2.1	Glycine, serine and threonine metabolism (path:ec00260); Cyanoamino acid metabolism (path:ec00460); Glyoxylate and dicarboxylate metabolism (path:ec00630); One carbon pool by folate (path:ec00670); Methane metabolism (path:ec00680); Biosynthesis of secondary metabolites (path:ec01110); Microbial metabolism in diverse environments (path:ec01120); Biosynthesis of antibiotics (path:ec01130)	Bacteria	Proteobacteria	Cellvibrionales	Gammaproteobacteria	Cellvibrionaceae	Cellvibrio	Cellvibrio japonicus (Pseudomonas fluorescens subsp. cellulosa)
A4R1	A0A1U9ND59	5,48	1,72E-04	3,71E-03	ATP-dependent DNA helicase Rep {ECO:0000256|HAMAP-Rule:MF_01920}	M:3'-5' exonuclease activity|M:ATP binding|M:DNA helicase activity|M:single-stranded DNA binding|B:DNA unwinding involved in DNA replication	3.6.4.12	None	Bacteria	Proteobacteria	Cellvibrionales	Gammaproteobacteria	Cellvibrionaceae	Cellvibrio	Cellvibrio sp. PSBB023
A4R1	F4GX83	5,48	2,50E-04	4,81E-03	Aconitate hydratase B {ECO:0000256|PIRNR:PIRNR036687}	C:cytosol|M:2-methylisocitrate dehydratase activity|M:4 iron, 4 sulfur cluster binding|M:aconitate hydratase activity|M:citrate dehydratase activity|M:metal ion binding|B:tricarboxylic acid cycle	4.2.1.99	Propanoate metabolism (path:ec00640)	Bacteria	Proteobacteria	Burkholderiales	Betaproteobacteria	Alcaligenaceae	Pusillimonas	Pusillimonas sp. (strain T7-7)
A4R1	A0A1I1JAS7	5,48	2,66E-03	2,42E-02	Argininosuccinate synthase {ECO:0000256|SAAS:SAAS01229867}	C:cytoplasm|M:argininosuccinate synthase activity|M:ATP binding|B:arginine biosynthetic process	6.3.4.5	Arginine biosynthesis (path:ec00220); Alanine, aspartate and glutamate metabolism (path:ec00250); Biosynthesis of secondary metabolites (path:ec01110); Biosynthesis of antibiotics (path:ec01130)	Bacteria	Bacteroidetes	Sphingobacteriales	Sphingobacteriia	Sphingobacteriaceae	Parapedobacter	Parapedobacter composti
A4R1	W6R6M2	5,48	1,50E-03	1,65E-02	Ubiquinol-cytochrome c reductase, cytochrome c1 {ECO:0000313|EMBL:CDM42031.1}	C:integral component of membrane|M:heme binding|M:metal ion binding|M:ubiquinol-cytochrome-c reductase activity	1.10.2.2	Oxidative phosphorylation (path:ec00190)	Bacteria	Proteobacteria	Pseudomonadales	Gammaproteobacteria	Pseudomonadaceae	Pseudomonas	Pseudomonas oleovorans
A4R1	A0A287IPZ6	5,49	2,86E-04	5,29E-03	Malate synthase {ECO:0000256|RuleBase:RU000555}	M:malate synthase activity|B:glyoxylate cycle|B:tricarboxylic acid cycle	2.3.3.9	Pyruvate metabolism (path:ec00620); Glyoxylate and dicarboxylate metabolism (path:ec00630); Biosynthesis of secondary metabolites (path:ec01110); Microbial metabolism in diverse environments (path:ec01120)	Eukaryota	Streptophyta	Poales	Magnoliopsida	Poaceae	Hordeum	Hordeum vulgare (Barley)
A4R1	B3PEV1	5,49	1,31E-03	1,50E-02	3-oxoacyl-[acyl-carrier-protein] reductase {ECO:0000256|RuleBase:RU366074}	M:3-oxo-glutaryl-[acp] methyl ester reductase activity|M:3-oxo-pimeloyl-[acp] methyl ester reductase activity|M:3-oxoacyl-[acyl-carrier-protein] reductase (NADPH) activity|M:NAD binding|B:fatty acid biosynthetic process	1.1.1.100	Fatty acid biosynthesis (path:ec00061); Biotin metabolism (path:ec00780); Biosynthesis of unsaturated fatty acids (path:ec01040)	Bacteria	Proteobacteria	Cellvibrionales	Gammaproteobacteria	Cellvibrionaceae	Cellvibrio	Cellvibrio japonicus (Pseudomonas fluorescens subsp. cellulosa)
A4R1	A0A1Y0G3L8	5,50	3,10E-04	5,58E-03	Ribose-phosphate pyrophosphokinase {ECO:0000256|HAMAP-Rule:MF_00583}	C:cytoplasm|M:ATP binding|M:kinase activity|M:magnesium ion binding|M:ribose phosphate diphosphokinase activity|B:5-phosphoribose 1-diphosphate biosynthetic process|B:nucleoside metabolic process|B:nucleotide biosynthetic process|B:ribonucleoside monophosphate biosynthetic process	2.7.6.1	Pentose phosphate pathway (path:ec00030); Purine metabolism (path:ec00230); Biosynthesis of secondary metabolites (path:ec01110); Microbial metabolism in diverse environments (path:ec01120); Biosynthesis of antibiotics (path:ec01130)	Bacteria	Proteobacteria	Cellvibrionales	Gammaproteobacteria	Cellvibrionaceae	Cellvibrio	Cellvibrio sp. PSBB006
A4R1	F1LGZ3	5,50	7,86E-03	4,98E-02	Peptidyl-prolyl cis-trans isomerase {ECO:0000256|RuleBase:RU363019}	M:peptidyl-prolyl cis-trans isomerase activity|B:protein folding	5.2.1.8	None	Eukaryota	Nematoda (roundworms)	Rhabditida	Chromadorea	Ascarididae	Ascaris	Ascaris suum (Pig roundworm) (Ascaris lumbricoides)
A4R1	Q6FFK0	5,50	6,09E-04	8,88E-03	ATP synthase subunit beta {ECO:0000255|HAMAP-Rule:MF_01347}	C:plasma membrane|C:proton-transporting ATP synthase complex, catalytic core F(1)|M:ATP binding|M:proton-transporting ATP synthase activity, rotational mechanism|B:ATP synthesis coupled proton transport	7.1.2.2	None	Bacteria	Proteobacteria	Pseudomonadales	Gammaproteobacteria	Moraxellaceae	Acinetobacter	Acinetobacter baylyi
A4R1	B3PEP5	5,51	1,51E-04	3,39E-03	2-isopropylmalate synthase {ECO:0000256|HAMAP-Rule:MF_00572, ECO:0000256|SAAS:SAAS01061848}	M:2-isopropylmalate synthase activity|B:leucine biosynthetic process	2.3.3.13	Valine, leucine and isoleucine biosynthesis (path:ec00290); Pyruvate metabolism (path:ec00620); Biosynthesis of secondary metabolites (path:ec01110)	Bacteria	Proteobacteria	Cellvibrionales	Gammaproteobacteria	Cellvibrionaceae	Cellvibrio	Cellvibrio japonicus (Pseudomonas fluorescens subsp. cellulosa)
A4R1	A0A1Y0FUG4	5,52	1,77E-04	3,79E-03	ATP-dependent RNA helicase RhlE {ECO:0000256|HAMAP-Rule:MF_00968}	C:cytoplasm|M:ATP binding|M:nucleic acid binding|M:RNA helicase activity|B:ribosome assembly	3.6.4.13	None	Bacteria	Proteobacteria	Cellvibrionales	Gammaproteobacteria	Cellvibrionaceae	Cellvibrio	Cellvibrio sp. PSBB006
A4R1	I3IDT5	5,52	2,43E-03	2,28E-02	DNA-directed RNA polymerase subunit omega {ECO:0000256|HAMAP-Rule:MF_00366, ECO:0000256|SAAS:SAAS00298393}	M:DNA binding|M:DNA-directed 5'-3' RNA polymerase activity|B:transcription, DNA-templated	2.7.7.6	Purine metabolism (path:ec00230); Pyrimidine metabolism (path:ec00240)	Bacteria	Proteobacteria	Cellvibrionales	Gammaproteobacteria	Cellvibrionaceae	Cellvibrio	Cellvibrio sp. BR
A4R1	A0A1M5MEG7	5,52	1,22E-03	1,43E-02	3-oxoacyl-[acyl-carrier-protein] synthase 2 {ECO:0000256|PIRNR:PIRNR000447}	M:beta-ketoacyl-acyl-carrier-protein synthase II activity|B:fatty acid biosynthetic process	2.3.1.179	Fatty acid biosynthesis (path:ec00061); Biotin metabolism (path:ec00780)	Bacteria	Bacteroidetes	Cytophagales	Cytophagia	0	Chryseolinea	Chryseolinea serpens
A4R1	A0A1M4W3J1	5,52	7,47E-03	4,81E-02	ATP-dependent Clp protease proteolytic subunit {ECO:0000256|HAMAP-Rule:MF_00444, ECO:0000256|RuleBase:RU003567}	C:cytoplasm|M:serine-type endopeptidase activity	3.4.21.92	None	Bacteria	Bacteroidetes	Chitinophagales	Chitinophagia	Chitinophagaceae	Flavisolibacter	Flavisolibacter ginsengisoli
A4R1	F4GQH3	5,52	1,21E-03	1,42E-02	Acetylglutamate kinase {ECO:0000256|HAMAP-Rule:MF_00082}	C:cytoplasm|M:acetylglutamate kinase activity|M:ATP binding|B:arginine biosynthetic process via ornithine	2.7.2.8	Arginine biosynthesis (path:ec00220); Biosynthesis of secondary metabolites (path:ec01110); Biosynthesis of antibiotics (path:ec01130)	Bacteria	Proteobacteria	Burkholderiales	Betaproteobacteria	Alcaligenaceae	Pusillimonas	Pusillimonas sp. (strain T7-7)
A4R1	A0A1B1AD12	5,53	2,40E-03	2,26E-02	ATP-dependent Clp protease proteolytic subunit {ECO:0000256|HAMAP-Rule:MF_00444, ECO:0000256|RuleBase:RU003567}	C:cytoplasm|M:serine-type endopeptidase activity	3.4.21.92	None	Bacteria	Proteobacteria	Caulobacterales	Alphaproteobacteria	Caulobacteraceae	0	Caulobacteraceae bacterium OTSz_A_272
A4R1	I3I7F8	5,53	2,66E-03	2,42E-02	Lactoylglutathione lyase {ECO:0000256|RuleBase:RU361179}	M:lactoylglutathione lyase activity|M:metal ion binding	4.4.1.5	Pyruvate metabolism (path:ec00620)	Bacteria	Proteobacteria	Cellvibrionales	Gammaproteobacteria	Cellvibrionaceae	Cellvibrio	Cellvibrio sp. BR
A4R1	Q98KQ8	5,53	3,02E-03	2,64E-02	NADH-quinone oxidoreductase subunit D {ECO:0000255|HAMAP-Rule:MF_01358}	C:plasma membrane|M:NAD binding|M:NADH dehydrogenase (quinone) activity|M:quinone binding	7.1.1.-	None	Bacteria	Proteobacteria	Rhizobiales	Alphaproteobacteria	Phyllobacteriaceae	Mesorhizobium	Mesorhizobium japonicum
A4R1	A0A0L6TAX5	5,53	1,18E-03	1,40E-02	Succinate--CoA ligase [ADP-forming] subunit beta {ECO:0000256|HAMAP-Rule:MF_00558}	M:ATP binding|M:magnesium ion binding|M:succinate-CoA ligase (ADP-forming) activity|B:tricarboxylic acid cycle	6.2.1.5	Citrate cycle (TCA cycle) (path:ec00020); Propanoate metabolism (path:ec00640); C5-Branched dibasic acid metabolism (path:ec00660); Carbon fixation pathways in prokaryotes (path:ec00720); Biosynthesis of secondary metabolites (path:ec01110); Microbial metabolism in diverse environments (path:ec01120); Biosynthesis of antibiotics (path:ec01130)	Bacteria	Proteobacteria	Burkholderiales	Betaproteobacteria	0	Methylibium	Methylibium sp. NZG
A4R1	F7NWZ9	5,54	7,20E-03	4,70E-02	ATP-dependent protease subunit HslV {ECO:0000256|HAMAP-Rule:MF_00248, ECO:0000256|SAAS:SAAS00019556}	C:HslUV protease complex|C:proteasome core complex|M:metal ion binding|M:threonine-type endopeptidase activity|B:proteolysis involved in cellular protein catabolic process	3.4.25.2	None	Bacteria	Proteobacteria	Chromatiales	Gammaproteobacteria	Chromatiaceae	Rheinheimera	Rheinheimera sp. A13L
A4R1	A0A0Q0XSZ4	5,54	7,51E-03	4,83E-02	3-dehydroquinate dehydratase {ECO:0000256|HAMAP-Rule:MF_00169, ECO:0000256|SAAS:SAAS01078243}	M:3-dehydroquinate dehydratase activity|B:aromatic amino acid family biosynthetic process|B:chorismate biosynthetic process	4.2.1.10	Phenylalanine, tyrosine and tryptophan biosynthesis (path:ec00400); Biosynthesis of secondary metabolites (path:ec01110); Biosynthesis of antibiotics (path:ec01130)	Bacteria	Proteobacteria	Burkholderiales	Betaproteobacteria	Comamonadaceae	Acidovorax	Acidovorax sp. SD340
A4R1	A0A1L6K361	5,54	1,21E-04	2,96E-03	ATP synthase beta chain {ECO:0000313|EMBL:APR62619.1}	M:ATP binding|M:hydrolase activity|B:ATP metabolic process|B:proton transmembrane transport	3.6.3.14	Oxidative phosphorylation (path:ec00190); Photosynthesis (path:ec00195)	Bacteria	Proteobacteria	Burkholderiales	Betaproteobacteria	Alcaligenaceae	Pusillimonas	Pusillimonas caeni
A4R1	F6AGM6	5,54	2,51E-04	4,82E-03	Butyryl-CoA dehydrogenase {ECO:0000313|EMBL:AEF23797.1}	M:butyryl-CoA dehydrogenase activity|M:flavin adenine dinucleotide binding	1.3.8.1	Fatty acid degradation (path:ec00071); Valine, leucine and isoleucine degradation (path:ec00280); Butanoate metabolism (path:ec00650); Biosynthesis of secondary metabolites (path:ec01110); Microbial metabolism in diverse environments (path:ec01120)	Bacteria	Proteobacteria	Pseudomonadales	Gammaproteobacteria	Pseudomonadaceae	Pseudomonas	Pseudomonas fulva
A4R1	A0A2D8BAR4	5,55	2,57E-03	2,37E-02	3-oxoacyl-[acyl-carrier-protein] reductase {ECO:0000256|RuleBase:RU366074}	M:3-oxo-glutaryl-[acp] methyl ester reductase activity|M:3-oxo-pimeloyl-[acp] methyl ester reductase activity|M:3-oxoacyl-[acyl-carrier-protein] reductase (NADPH) activity|M:NAD binding|B:fatty acid biosynthetic process	1.1.1.100	Fatty acid biosynthesis (path:ec00061); Biotin metabolism (path:ec00780); Biosynthesis of unsaturated fatty acids (path:ec01040)	Bacteria	Proteobacteria	Xanthomonadales	Gammaproteobacteria	Xanthomonadaceae	Arenimonas	Arenimonas sp.
A4R1	I0HSZ4	5,55	1,44E-04	3,29E-03	Lon protease {ECO:0000256|HAMAP-Rule:MF_01973, ECO:0000256|PIRNR:PIRNR001174}	C:cytoplasm|M:ATP binding|M:ATP-dependent peptidase activity|M:sequence-specific DNA binding|M:serine-type endopeptidase activity|B:cellular response to heat|B:protein quality control for misfolded or incompletely synthesized proteins	3.4.21.53	None	Bacteria	Proteobacteria	Burkholderiales	Betaproteobacteria	0	Rubrivivax	Rubrivivax gelatinosus (Rhodocyclus gelatinosus) (Rhodopseudomonas gelatinosa)
A4R1	F4GXL6	5,55	5,10E-05	1,66E-03	DNA-directed RNA polymerase subunit beta' {ECO:0000256|HAMAP-Rule:MF_01322}	M:DNA binding|M:DNA-directed 5'-3' RNA polymerase activity|M:magnesium ion binding|M:zinc ion binding|B:transcription, DNA-templated	2.7.7.6	Purine metabolism (path:ec00230); Pyrimidine metabolism (path:ec00240)	Bacteria	Proteobacteria	Burkholderiales	Betaproteobacteria	Alcaligenaceae	Pusillimonas	Pusillimonas sp. (strain T7-7)
A4R1	A0A0A0F539	5,55	2,34E-03	2,23E-02	Putative NADH dehydrogenase/NAD(P)H nitroreductase N799_04440 {ECO:0000256|HAMAP-Rule:MF_01204}	M:oxidoreductase activity	1.-.-.-	None	Bacteria	Proteobacteria	Xanthomonadales	Gammaproteobacteria	Xanthomonadaceae	Lysobacter	Lysobacter arseniciresistens
A4R1	E4TMW6	5,56	2,22E-03	2,15E-02	Probable transaldolase {ECO:0000256|HAMAP-Rule:MF_00494}	C:cytoplasm|M:aldehyde-lyase activity|M:sedoheptulose-7-phosphate:D-glyceraldehyde-3-phosphate glyceronetransferase activity|B:carbohydrate metabolic process|B:pentose-phosphate shunt	2.2.1.2	Pentose phosphate pathway (path:ec00030); Biosynthesis of secondary metabolites (path:ec01110); Microbial metabolism in diverse environments (path:ec01120); Biosynthesis of antibiotics (path:ec01130)	Bacteria	Bacteroidetes	Cytophagales	Cytophagia	Flammeovirgaceae	Marivirga	Marivirga tractuosa
A4R1	L0FU44	5,56	1,25E-04	3,01E-03	DNA-directed RNA polymerase subunit alpha {ECO:0000256|HAMAP-Rule:MF_00059}	M:DNA binding|M:DNA-directed 5'-3' RNA polymerase activity|M:protein dimerization activity|B:transcription, DNA-templated	2.7.7.6	Purine metabolism (path:ec00230); Pyrimidine metabolism (path:ec00240)	Bacteria	Bacteroidetes	Cytophagales	Cytophagia	Cyclobacteriaceae	Echinicola	Echinicola vietnamensis
A4R1	W8W137	5,56	2,80E-03	2,50E-02	Cytochrome c oxidase subunit 1 {ECO:0000256|RuleBase:RU000369}	C:integral component of membrane|C:mitochondrial inner membrane|C:respiratory chain|M:cytochrome-c oxidase activity|M:heme binding|M:metal ion binding|B:aerobic respiration|B:oxidative phosphorylation	1.9.3.1	Oxidative phosphorylation (path:ec00190)	Eukaryota	Arthropoda	Diptera	Insecta	Syrphidae (hover flies)	Microdon	Microdon japonicus
A4R1	A0A0A0ETC2	5,56	1,04E-04	2,67E-03	Histidine kinase {ECO:0000256|SAAS:SAAS00924638}	C:integral component of membrane|M:ATP binding|M:phosphorelay sensor kinase activity	2.7.13.3	None	Bacteria	Proteobacteria	Xanthomonadales	Gammaproteobacteria	Xanthomonadaceae	Lysobacter	Lysobacter arseniciresistens
A4R1	A0A1I4XVY3	5,56	4,98E-04	7,74E-03	Sulfate adenylyltransferase {ECO:0000256|SAAS:SAAS00751631}	M:ATP binding|M:sulfate adenylyltransferase (ATP) activity|B:sulfate reduction	2.7.7.4	Purine metabolism (path:ec00230); Monobactam biosynthesis (path:ec00261); Selenocompound metabolism (path:ec00450); Sulfur metabolism (path:ec00920); Microbial metabolism in diverse environments (path:ec01120); Biosynthesis of antibiotics (path:ec01130)	Bacteria	Proteobacteria	Nitrosomonadales	Betaproteobacteria	Nitrosomonadaceae	Nitrosospira	Nitrosospira briensis
A4R1	H0BW55	5,56	7,08E-04	9,82E-03	FMN-dependent NADH-azoreductase {ECO:0000256|HAMAP-Rule:MF_01216, ECO:0000256|SAAS:SAAS01190022}	M:electron transfer activity|M:FMN binding|M:oxidoreductase activity, acting on NAD(P)H, NAD(P) as acceptor|M:oxidoreductase activity, acting on other nitrogenous compounds as donors	1.7.1.17	None	Bacteria	Proteobacteria	Burkholderiales	Betaproteobacteria	Comamonadaceae	Acidovorax	Nocardioides sp. SLBN-35
A4R1	A0A1D7VZG7	5,56	3,04E-04	5,52E-03	Putative aminomethyltransferase {ECO:0000313|EMBL:AOP52117.1}	M:aminomethyltransferase activity|B:methylation	2.1.2.10	Glycine, serine and threonine metabolism (path:ec00260); One carbon pool by folate (path:ec00670)	Bacteria	Actinobacteria	Micrococcales	Actinobacteria (high G+C Gram-positive bacteria)	Brevibacteriaceae	Brevibacterium	Brevibacterium aurantiacum
A4R1	A0A1Y1SF89	5,57	6,69E-03	4,48E-02	Nucleoside diphosphate kinase {ECO:0000256|HAMAP-Rule:MF_00451, ECO:0000256|RuleBase:RU004013}	C:cytoplasm|M:ATP binding|M:metal ion binding|M:nucleoside diphosphate kinase activity|B:CTP biosynthetic process|B:GTP biosynthetic process|B:UTP biosynthetic process	2.7.4.6	Purine metabolism (path:ec00230); Pyrimidine metabolism (path:ec00240); Drug metabolism - other enzymes (path:ec00983); Biosynthesis of secondary metabolites (path:ec01110); Biosynthesis of antibiotics (path:ec01130)	Bacteria	Proteobacteria	Chromatiales	Gammaproteobacteria	Ectothiorhodospiraceae (purple sulfur bacteria)	Oceanococcus	Oceanococcus atlanticus
A4R1	A0A2E0L9U7	5,57	6,31E-04	9,09E-03	DNA-directed RNA polymerase subunit alpha {ECO:0000256|HAMAP-Rule:MF_00059}	M:DNA binding|M:DNA-directed 5'-3' RNA polymerase activity|M:protein dimerization activity|B:transcription, DNA-templated	2.7.7.6	Purine metabolism (path:ec00230); Pyrimidine metabolism (path:ec00240)	Bacteria	Chloroflexi	Anaerolineales	Anaerolineae	Anaerolineaceae	0	Anaerolineaceae bacterium
A4R1	A0A1E4CTK9	5,58	2,68E-03	2,43E-02	S-adenosylmethionine decarboxylase proenzyme {ECO:0000256|HAMAP-Rule:MF_00464}	M:adenosylmethionine decarboxylase activity|B:S-adenosylmethioninamine biosynthetic process|B:spermidine biosynthetic process	4.1.1.50	Cysteine and methionine metabolism (path:ec00270); Arginine and proline metabolism (path:ec00330)	Bacteria	Proteobacteria	Rhizobiales	Alphaproteobacteria	Hyphomicrobiaceae	Hyphomicrobium	Hyphomicrobium sp. SCN 65-11
A4R1	A0A0A0EWB5	5,58	6,80E-03	4,52E-02	Putative pre-16S rRNA nuclease {ECO:0000256|HAMAP-Rule:MF_00651, ECO:0000256|SAAS:SAAS00309628}	C:cytoplasm|M:nuclease activity|B:rRNA 5'-end processing	3.1.-.-	None	Bacteria	Proteobacteria	Xanthomonadales	Gammaproteobacteria	Xanthomonadaceae	Lysobacter	Lysobacter daejeonensis
A4R1	A0A0D9A0U8	5,58	6,48E-03	4,39E-02	Acetyl-CoA synthetase {ECO:0000313|EMBL:KJH74658.1}	M:acetate-CoA ligase activity	6.2.1.1	Glycolysis / Gluconeogenesis (path:ec00010); Pyruvate metabolism (path:ec00620); Propanoate metabolism (path:ec00640); Methane metabolism (path:ec00680); Carbon fixation pathways in prokaryotes (path:ec00720); Biosynthesis of secondary metabolites (path:ec01110); Microbial metabolism in diverse environments (path:ec01120); Biosynthesis of antibiotics (path:ec01130)	Bacteria	Proteobacteria	Pseudomonadales	Gammaproteobacteria	Pseudomonadaceae	Pseudomonas	Pseudomonas sp. ES3-33
A4R1	A0A1M5RPT3	5,58	1,80E-04	3,83E-03	S-adenosylmethionine:tRNA ribosyltransferase-isomerase {ECO:0000256|HAMAP-Rule:MF_00113, ECO:0000256|SAAS:SAAS00958187}	C:cytoplasm|M:isomerase activity|M:transferase activity|B:queuosine biosynthetic process	2.4.99.17	None	Bacteria	Bacteroidetes	Cytophagales	Cytophagia	0	Chryseolinea	Chryseolinea serpens
A4R1	A0A091B9J4	5,59	2,60E-03	2,38E-02	NADH-quinone oxidoreductase subunit B {ECO:0000256|HAMAP-Rule:MF_01356}	C:plasma membrane|M:4 iron, 4 sulfur cluster binding|M:iron ion binding|M:NADH dehydrogenase (ubiquinone) activity|M:quinone binding	7.1.1.-	None	Bacteria	Proteobacteria	Xanthomonadales	Gammaproteobacteria	Xanthomonadaceae	Arenimonas	Arenimonas metalli
A4R1	K1L0Y5	5,59	1,00E-03	1,25E-02	Ketol-acid reductoisomerase (NADP(+)) {ECO:0000256|SAAS:SAAS01086691}	M:isomerase activity|M:ketol-acid reductoisomerase activity|M:metal ion binding|B:isoleucine biosynthetic process|B:valine biosynthetic process	1.1.1.86	Valine, leucine and isoleucine biosynthesis (path:ec00290); Pantothenate and CoA biosynthesis (path:ec00770); Biosynthesis of secondary metabolites (path:ec01110); Biosynthesis of antibiotics (path:ec01130)	Bacteria	Bacteroidetes	Cytophagales	Cytophagia	Cyclobacteriaceae	Cecembia	Cecembia lonarensis
A4R1	W6QXS6	5,60	2,56E-03	2,36E-02	L-alanine dehydrogenase {ECO:0000313|EMBL:CDM38976.1}	M:alanine dehydrogenase activity|B:L-alanine catabolic process	1.4.1.1	Alanine, aspartate and glutamate metabolism (path:ec00250); Taurine and hypotaurine metabolism (path:ec00430)	Bacteria	Proteobacteria	Pseudomonadales	Gammaproteobacteria	Pseudomonadaceae	Pseudomonas	Pseudomonas oleovorans
A4R1	A0A086AP28	5,60	2,00E-04	4,12E-03	5-methyltetrahydropteroyltriglutamate--homocysteine methyltransferase {ECO:0000256|HAMAP-Rule:MF_00172, ECO:0000256|SAAS:SAAS01022781}	M:5-methyltetrahydropteroyltriglutamate-homocysteine S-methyltransferase activity|M:zinc ion binding|B:methionine biosynthetic process|B:methylation	2.1.1.14	Cysteine and methionine metabolism (path:ec00270); Selenocompound metabolism (path:ec00450); Biosynthesis of secondary metabolites (path:ec01110)	Bacteria	Bacteroidetes	Flavobacteriales	Flavobacteriia	Flavobacteriaceae	Flavobacterium	Flavobacterium hydatis (Cytophaga aquatilis)
A4R1	F8UHX6	5,60	6,17E-03	4,25E-02	Hypoxanthine phosphoribosyl transferase {ECO:0000313|EMBL:AEI30633.1}	M:guanine phosphoribosyltransferase activity|M:hypoxanthine phosphoribosyltransferase activity|B:purine ribonucleoside salvage	2.4.2.8	Purine metabolism (path:ec00230); Drug metabolism - other enzymes (path:ec00983); Biosynthesis of secondary metabolites (path:ec01110)	0	0	0	0	0	0	uncultured microorganism
A4R1	A0A1M6CX87	5,60	7,83E-03	4,96E-02	Superoxide dismutase {ECO:0000256|RuleBase:RU000414}	M:metal ion binding|M:superoxide dismutase activity	1.15.1.1	None	Bacteria	Proteobacteria	Vibrionales	Gammaproteobacteria	Vibrionaceae	Vibrio	Vibrio aerogenes
A4R1	W8R2A9	5,60	2,38E-04	4,65E-03	Lipoyl synthase {ECO:0000256|HAMAP-Rule:MF_00206}	C:cytoplasm|M:4 iron, 4 sulfur cluster binding|M:lipoate synthase activity|M:metal ion binding|B:protein lipoylation	2.8.1.8	Lipoic acid metabolism (path:ec00785)	Bacteria	Proteobacteria	Pseudomonadales	Gammaproteobacteria	Pseudomonadaceae	Pseudomonas	Pseudomonas stutzeri (Pseudomonas perfectomarina)
A4R1	A0A1I2JJ07	5,61	1,98E-03	1,99E-02	Nucleoside diphosphate kinase {ECO:0000256|HAMAP-Rule:MF_00451, ECO:0000256|RuleBase:RU004013}	C:cytoplasm|M:ATP binding|M:metal ion binding|M:nucleoside diphosphate kinase activity|B:CTP biosynthetic process|B:GTP biosynthetic process|B:UTP biosynthetic process	2.7.4.6	Purine metabolism (path:ec00230); Pyrimidine metabolism (path:ec00240); Drug metabolism - other enzymes (path:ec00983); Biosynthesis of secondary metabolites (path:ec01110); Biosynthesis of antibiotics (path:ec01130)	Bacteria	Proteobacteria	Nevskiales	Gammaproteobacteria	Sinobacteraceae	Fontimonas	Fontimonas thermophila
A4R1	A0A2N1WBU1	5,61	2,50E-03	2,32E-02	Carbamoyl phosphate synthase large subunit {ECO:0000313|EMBL:PKL94192.1}	M:ATP binding|M:carbamoyl-phosphate synthase (glutamine-hydrolyzing) activity|M:metal ion binding|B:nitrogen compound metabolic process	6.3.5.5	Pyrimidine metabolism (path:ec00240); Alanine, aspartate and glutamate metabolism (path:ec00250)	Bacteria	Proteobacteria	0	Gammaproteobacteria	0	0	Gammaproteobacteria bacterium HGW-Gammaproteobacteria-9
A4R1	A0A0A2N607	5,61	2,46E-04	4,76E-03	DNA-directed RNA polymerase subunit alpha {ECO:0000256|HAMAP-Rule:MF_00059}	M:DNA binding|M:DNA-directed 5'-3' RNA polymerase activity|M:protein dimerization activity|B:transcription, DNA-templated	2.7.7.6	Purine metabolism (path:ec00230); Pyrimidine metabolism (path:ec00240)	Bacteria	Proteobacteria	Burkholderiales	Betaproteobacteria	Alcaligenaceae	Alcaligenes	Alcaligenes faecalis
A4R1	A0A0A0ELR4	5,61	6,03E-04	8,81E-03	Protease HtpX {ECO:0000256|HAMAP-Rule:MF_00188}	C:integral component of membrane|C:plasma membrane|M:metalloendopeptidase activity|M:zinc ion binding	3.4.24.-	None	Bacteria	Proteobacteria	Xanthomonadales	Gammaproteobacteria	Xanthomonadaceae	Lysobacter	Lysobacter concretionis
A4R1	B3PIS9	5,61	1,24E-04	3,00E-03	ATP synthase subunit alpha {ECO:0000255|HAMAP-Rule:MF_01346}	C:plasma membrane|C:proton-transporting ATP synthase complex, catalytic core F(1)|M:ATP binding|M:proton-transporting ATP synthase activity, rotational mechanism|B:ATP synthesis coupled proton transport	7.1.2.2	None	Bacteria	Proteobacteria	Cellvibrionales	Gammaproteobacteria	Cellvibrionaceae	Cellvibrio	Cellvibrio japonicus (Pseudomonas fluorescens subsp. cellulosa)
A4R1	A0A2N1X2T6	5,62	2,45E-03	2,29E-02	GTP diphosphokinase {ECO:0000313|EMBL:PKM03263.1}	M:GTP diphosphokinase activity|M:kinase activity	2.7.6.5	Purine metabolism (path:ec00230)	Bacteria	Proteobacteria	0	Gammaproteobacteria	0	0	Gammaproteobacteria bacterium HGW-Gammaproteobacteria-7
A4R1	B1Y827	5,62	6,19E-03	4,26E-02	NADH-quinone oxidoreductase subunit A {ECO:0000255|HAMAP-Rule:MF_01394}	C:integral component of membrane|C:plasma membrane|M:NADH dehydrogenase (ubiquinone) activity|M:quinone binding	7.1.1.-	None	Bacteria	Proteobacteria	Burkholderiales	Betaproteobacteria	0	Leptothrix	Leptothrix cholodnii
A4R1	A0A0Q7AIA2	5,62	7,41E-03	4,79E-02	Flavin prenyltransferase UbiX {ECO:0000256|HAMAP-Rule:MF_01984}	M:lyase activity|B:cofactor biosynthetic process	2.5.1.129	None	Bacteria	Proteobacteria	Burkholderiales	Betaproteobacteria	0	Rhizobacter	Rhizobacter sp. Root404
A4R1	A0A1G3G4R1	5,63	5,70E-04	8,48E-03	DNA topoisomerase {ECO:0000256|SAAS:SAAS01216177}	M:DNA binding|M:DNA topoisomerase type I activity|M:metal ion binding|B:DNA topological change	5.6.2.1	None	Bacteria	Proteobacteria	Pseudomonadales	Gammaproteobacteria	0	0	Pseudomonadales bacterium RIFCSPLOWO2_02_FULL_63_210
A4R1	F4C7S2	5,63	1,25E-03	1,45E-02	Uroporphyrinogen-III synthase {ECO:0000256|RuleBase:RU366031}	M:uroporphyrinogen-III synthase activity|B:protoporphyrinogen IX biosynthetic process|B:uroporphyrinogen III biosynthetic process	4.2.1.75	Porphyrin and chlorophyll metabolism (path:ec00860); Biosynthesis of secondary metabolites (path:ec01110); Microbial metabolism in diverse environments (path:ec01120)	Bacteria	Bacteroidetes	Sphingobacteriales	Sphingobacteriia	Sphingobacteriaceae	Sphingobacterium	Sphingobacterium sp. (strain 21)
A4R1	A0A1E3GVQ4	5,63	2,35E-03	2,23E-02	Formaldehyde-activating enzyme {ECO:0000313|EMBL:ODN68084.1}	M:carbon-nitrogen lyase activity|B:carbohydrate biosynthetic process	4.3.3.-	None	Bacteria	Proteobacteria	Thiotrichales	Gammaproteobacteria	Piscirickettsiaceae	Methylophaga	Methylophaga muralis
A4R1	A0A0A0EZ36	5,63	1,20E-04	2,94E-03	FMN-dependent NADH-azoreductase {ECO:0000256|HAMAP-Rule:MF_01216, ECO:0000256|SAAS:SAAS01190022}	M:electron transfer activity|M:FMN binding|M:oxidoreductase activity, acting on NAD(P)H, NAD(P) as acceptor|M:oxidoreductase activity, acting on other nitrogenous compounds as donors	1.7.1.17	None	Bacteria	Proteobacteria	Xanthomonadales	Gammaproteobacteria	Xanthomonadaceae	Lysobacter	Lysobacter daejeonensis
A4R1	A0A1Y0FXC7	5,64	5,78E-03	4,07E-02	4-deoxy-L-threo-5-hexosulose-uronate ketol-isomerase {ECO:0000256|HAMAP-Rule:MF_00687}	M:4-deoxy-L-threo-5-hexosulose-uronate ketol-isomerase activity|M:zinc ion binding|B:pectin catabolic process	5.3.1.17	Pentose and glucuronate interconversions (path:ec00040)	Bacteria	Proteobacteria	Cellvibrionales	Gammaproteobacteria	Cellvibrionaceae	Cellvibrio	Cellvibrio sp. PSBB006
A4R1	K0HY79	5,65	2,44E-04	4,74E-03	2-oxoglutarate dehydrogenase E1 component {ECO:0000313|EMBL:AFU45882.1}	M:oxoglutarate dehydrogenase (succinyl-transferring) activity|M:thiamine pyrophosphate binding|B:tricarboxylic acid cycle	1.2.4.2	Citrate cycle (TCA cycle) (path:ec00020); Lysine degradation (path:ec00310); Tryptophan metabolism (path:ec00380); Biosynthesis of secondary metabolites (path:ec01110); Microbial metabolism in diverse environments (path:ec01120); Biosynthesis of antibiotics (path:ec01130)	Bacteria	Proteobacteria	Burkholderiales	Betaproteobacteria	Comamonadaceae	Acidovorax	Acidovorax sp. KKS102
A4R1	A4XYD8	5,66	1,83E-03	1,89E-02	tRNA pseudouridine synthase B {ECO:0000255|HAMAP-Rule:MF_01080}	M:RNA binding|M:tRNA pseudouridine synthase activity|B:tRNA pseudouridine synthesis	5.4.99.25	None	Bacteria	Proteobacteria	Pseudomonadales	Gammaproteobacteria	Pseudomonadaceae	Pseudomonas	Pseudomonas mendocina
A4R1	F4GUC2	5,66	2,38E-04	4,65E-03	Adenosylhomocysteinase {ECO:0000256|HAMAP-Rule:MF_00563}	C:cytoplasm|M:adenosylhomocysteinase activity|B:one-carbon metabolic process	3.3.1.1	Cysteine and methionine metabolism (path:ec00270)	Bacteria	Proteobacteria	Burkholderiales	Betaproteobacteria	Alcaligenaceae	Pusillimonas	Pusillimonas sp. (strain T7-7)
A4R1	A0A0A0F1I8	5,66	6,34E-05	1,92E-03	Adenylosuccinate synthetase {ECO:0000256|HAMAP-Rule:MF_00011, ECO:0000256|RuleBase:RU000520}	C:cytoplasm|M:adenylosuccinate synthase activity|M:GTP binding|M:magnesium ion binding|B:'de novo' AMP biosynthetic process	6.3.4.4	Purine metabolism (path:ec00230); Alanine, aspartate and glutamate metabolism (path:ec00250)	Bacteria	Proteobacteria	Xanthomonadales	Gammaproteobacteria	Xanthomonadaceae	Lysobacter	Lysobacter arseniciresistens
A4R1	E1SRJ0	5,67	6,62E-03	4,45E-02	Superoxide dismutase {ECO:0000256|RuleBase:RU000414}	M:metal ion binding|M:superoxide dismutase activity	1.15.1.1	None	Bacteria	Proteobacteria	Alteromonadales	Gammaproteobacteria	Ferrimonadaceae	Ferrimonas	Ferrimonas balearica
A4R1	F4GW26	5,67	8,22E-04	1,09E-02	FMN-dependent NADH-azoreductase {ECO:0000256|HAMAP-Rule:MF_01216, ECO:0000256|SAAS:SAAS01190022}	M:electron transfer activity|M:FMN binding|M:oxidoreductase activity, acting on NAD(P)H, NAD(P) as acceptor|M:oxidoreductase activity, acting on other nitrogenous compounds as donors	1.7.1.17	None	Bacteria	Proteobacteria	Burkholderiales	Betaproteobacteria	Alcaligenaceae	Pusillimonas	Pusillimonas sp. (strain T7-7)
A4R1	A0A1I4XSU5	5,67	1,67E-03	1,77E-02	Triosephosphate isomerase {ECO:0000256|HAMAP-Rule:MF_00147, ECO:0000256|RuleBase:RU363013, ECO:0000256|SAAS:SAAS00728730}	C:cytoplasm|M:triose-phosphate isomerase activity|B:gluconeogenesis|B:glycolytic process	5.3.1.1	Glycolysis / Gluconeogenesis (path:ec00010); Fructose and mannose metabolism (path:ec00051); Inositol phosphate metabolism (path:ec00562); Carbon fixation in photosynthetic organisms (path:ec00710); Biosynthesis of secondary metabolites (path:ec01110); Microbial metabolism in diverse environments (path:ec01120); Biosynthesis of antibiotics (path:ec01130)	Bacteria	Proteobacteria	Nitrosomonadales	Betaproteobacteria	Nitrosomonadaceae	Nitrosospira	Nitrosospira briensis
A4R1	A0A1M5VM56	5,68	1,72E-04	3,72E-03	DNA gyrase subunit A {ECO:0000256|HAMAP-Rule:MF_01897}	C:chromosome|C:cytoplasm|M:ATP binding|M:DNA binding|M:DNA topoisomerase type II (ATP-hydrolyzing) activity|B:DNA topological change|B:DNA-dependent DNA replication	5.6.2.2	None	Bacteria	Bacteroidetes	Cytophagales	Cytophagia	0	Chryseolinea	Chryseolinea serpens
A4R1	A0A0A0EUN5	5,68	5,08E-05	1,66E-03	ATP synthase subunit beta {ECO:0000256|HAMAP-Rule:MF_01347}	C:plasma membrane|C:proton-transporting ATP synthase complex, catalytic core F(1)|M:ATP binding|M:proton-transporting ATP synthase activity, rotational mechanism|B:ATP synthesis coupled proton transport	7.1.2.2	None	Bacteria	Proteobacteria	Xanthomonadales	Gammaproteobacteria	Xanthomonadaceae	Lysobacter	Lysobacter arseniciresistens
A4R1	A0A0A0EK56	5,69	5,24E-03	3,82E-02	Peptidyl-prolyl cis-trans isomerase {ECO:0000256|RuleBase:RU363019}	M:peptidyl-prolyl cis-trans isomerase activity|B:protein folding	5.2.1.8	None	Bacteria	Proteobacteria	Xanthomonadales	Gammaproteobacteria	Xanthomonadaceae	Lysobacter	Lysobacter concretionis
A4R1	A0A1G4A9N6	5,69	1,68E-03	1,78E-02	5'-nucleotidase SurE {ECO:0000256|HAMAP-Rule:MF_00060}	C:cytoplasm|M:5'-nucleotidase activity|M:metal ion binding|M:nucleotide binding	3.1.3.5	Purine metabolism (path:ec00230); Pyrimidine metabolism (path:ec00240); Nicotinate and nicotinamide metabolism (path:ec00760); Biosynthesis of secondary metabolites (path:ec01110)	Bacteria	Proteobacteria	Xanthomonadales	Gammaproteobacteria	0	0	Xanthomonadales bacterium RIFOXYA1_FULL_69_10
A4R1	A0A2E1ALK2	5,69	5,13E-04	7,90E-03	LexA repressor {ECO:0000256|HAMAP-Rule:MF_00015}	M:DNA binding|M:serine-type endopeptidase activity|B:DNA repair|B:DNA replication|B:negative regulation of transcription, DNA-templated|B:SOS response	3.4.21.88	None	Bacteria	Chloroflexi	Anaerolineales	Anaerolineae	Anaerolineaceae	0	Anaerolineaceae bacterium
A4R1	A0A0D0S815	5,69	7,46E-05	2,15E-03	Alkyl hydroperoxide reductase C {ECO:0000256|RuleBase:RU366004}	C:cell|C:cytoplasm|M:peroxidase activity|M:peroxiredoxin activity|B:cell redox homeostasis|B:response to oxidative stress	1.11.1.15	Glutathione metabolism (path:ec00480)	Bacteria	Proteobacteria	Xanthomonadales	Gammaproteobacteria	Xanthomonadaceae	Lysobacter	Lysobacter sp. A03
A4R1	A0A220SKH8	5,70	9,82E-05	2,57E-03	Isocitrate lyase {ECO:0000313|EMBL:ASK34001.1}	M:isocitrate lyase activity|M:metal ion binding|B:carboxylic acid metabolic process	4.1.3.1	Glyoxylate and dicarboxylate metabolism (path:ec00630); Biosynthesis of secondary metabolites (path:ec01110); Microbial metabolism in diverse environments (path:ec01120)	Bacteria	Proteobacteria	Oceanospirillales	Gammaproteobacteria	Alcanivoracaceae	Alcanivorax	Alcanivorax sp. N3-2A
A4R1	A0A0A0M992	5,71	3,41E-04	5,96E-03	Thioredoxin reductase {ECO:0000256|RuleBase:RU003881}	C:cytoplasm|M:thioredoxin-disulfide reductase activity|B:removal of superoxide radicals	1.8.1.9	Selenocompound metabolism (path:ec00450)	Bacteria	Proteobacteria	Xanthomonadales	Gammaproteobacteria	Xanthomonadaceae	Lysobacter	Lysobacter defluvii
A4R1	A0A1I3NGT5	5,71	1,33E-04	3,13E-03	Superoxide dismutase {ECO:0000256|RuleBase:RU000414}	M:metal ion binding|M:superoxide dismutase activity	1.15.1.1	None	Bacteria	Bacteroidetes	Sphingobacteriales	Sphingobacteriia	Sphingobacteriaceae	Parapedobacter	Parapedobacter indicus
A4R1	A0A1M5U7U5	5,72	1,03E-04	2,65E-03	Multifunctional fusion protein {ECO:0000256|HAMAP-Rule:MF_00388, ECO:0000256|HAMAP-Rule:MF_00406}	C:cytoplasm|M:(3R)-hydroxymyristoyl-[acyl-carrier-protein] dehydratase activity|M:3-hydroxydecanoyl-[acyl-carrier-protein] dehydratase activity|M:3-hydroxyoctanoyl-[acyl-carrier-protein] dehydratase activity|M:3-hydroxypalmitoyl-[acyl-carrier-protein] dehydratase activity|M:metal ion binding|M:UDP-3-O-[3-hydroxymyristoyl] N-acetylglucosamine deacetylase activity|M:UDP-3-O-acyl-N-acetylglucosamine…	3.5.1.108	Lipopolysaccharide biosynthesis (path:ec00540)	Bacteria	Bacteroidetes	Cytophagales	Cytophagia	0	Chryseolinea	Chryseolinea serpens
A4R1	A0A0A0ELV4	5,72	4,85E-03	3,62E-02	Peptide methionine sulfoxide reductase MsrA {ECO:0000256|HAMAP-Rule:MF_01401}	M:peptide-methionine (S)-S-oxide reductase activity|B:cellular protein modification process	1.8.4.11	None	Bacteria	Proteobacteria	Xanthomonadales	Gammaproteobacteria	Xanthomonadaceae	Lysobacter	Lysobacter concretionis
A4R1	B3PL47	5,73	4,67E-04	7,41E-03	Thioredoxin reductase {ECO:0000256|RuleBase:RU003881}	C:cytoplasm|M:thioredoxin-disulfide reductase activity|B:removal of superoxide radicals	1.8.1.9	Selenocompound metabolism (path:ec00450)	Bacteria	Proteobacteria	Cellvibrionales	Gammaproteobacteria	Cellvibrionaceae	Cellvibrio	Cellvibrio japonicus (Pseudomonas fluorescens subsp. cellulosa)
A4R1	A0A2N1ZFR9	5,74	4,52E-03	3,46E-02	Indolepyruvate ferredoxin oxidoreductase {ECO:0000313|EMBL:PKM32309.1}	M:indolepyruvate ferredoxin oxidoreductase activity	1.2.7.8	None	Bacteria	Proteobacteria	0	Gammaproteobacteria	0	0	Gammaproteobacteria bacterium HGW-Gammaproteobacteria-12
A4R1	U2HGX0	5,74	1,40E-03	1,58E-02	Succinate dehydrogenase {ECO:0000313|EMBL:ERJ61001.1}	M:2 iron, 2 sulfur cluster binding|M:electron transfer activity	1.3.99.1	None	Bacteria	Bacteroidetes	Sphingobacteriales	Sphingobacteriia	Sphingobacteriaceae	Sphingobacterium	Sphingobacterium paucimobilis
A4R1	A0A1H7QN61	5,75	6,34E-05	1,92E-03	Alkyl hydroperoxide reductase C {ECO:0000256|RuleBase:RU366004}	C:cell|C:cytoplasm|M:peroxidase activity|M:peroxiredoxin activity|B:cell redox homeostasis|B:response to oxidative stress	1.11.1.15	Glutathione metabolism (path:ec00480)	Bacteria	Proteobacteria	Burkholderiales	Betaproteobacteria	Burkholderiaceae	Paraburkholderia	Paraburkholderia caballeronis
A4R1	F4GVB3	5,75	4,22E-04	6,91E-03	Aspartokinase {ECO:0000256|RuleBase:RU003448}	M:aspartate kinase activity|M:ATP binding|B:lysine biosynthetic process via diaminopimelate|B:threonine biosynthetic process	2.7.2.4	Glycine, serine and threonine metabolism (path:ec00260); Monobactam biosynthesis (path:ec00261); Cysteine and methionine metabolism (path:ec00270); Lysine biosynthesis (path:ec00300); Biosynthesis of secondary metabolites (path:ec01110); Microbial metabolism in diverse environments (path:ec01120); Biosynthesis of antibiotics (path:ec01130)	Bacteria	Proteobacteria	Burkholderiales	Betaproteobacteria	Alcaligenaceae	Pusillimonas	Pusillimonas sp. (strain T7-7)
A4R1	A0A2E0KW07	5,75	4,31E-03	3,35E-02	Peptide methionine sulfoxide reductase MsrB {ECO:0000256|HAMAP-Rule:MF_01400}	M:peptide-methionine (R)-S-oxide reductase activity|M:zinc ion binding|B:protein repair|B:response to oxidative stress	1.8.4.12	None	Bacteria	Chloroflexi	Anaerolineales	Anaerolineae	Anaerolineaceae	0	Anaerolineaceae bacterium
A4R1	Q1H118	5,76	6,27E-04	9,06E-03	1-Cys peroxiredoxin {ECO:0000313|EMBL:ABE49819.1}	C:cell|M:peroxidase activity|M:peroxiredoxin activity|B:cell redox homeostasis	1.11.1.15	Glutathione metabolism (path:ec00480)	Bacteria	Proteobacteria	Nitrosomonadales	Betaproteobacteria	Methylophilaceae	Methylobacillus	Methylobacillus flagellatus
A4R1	Q2YBH4	5,76	5,25E-04	8,03E-03	Ribose-phosphate pyrophosphokinase {ECO:0000256|HAMAP-Rule:MF_00583}	C:cytoplasm|M:ATP binding|M:kinase activity|M:magnesium ion binding|M:ribose phosphate diphosphokinase activity|B:5-phosphoribose 1-diphosphate biosynthetic process|B:nucleoside metabolic process|B:nucleotide biosynthetic process|B:ribonucleoside monophosphate biosynthetic process	2.7.6.1	Pentose phosphate pathway (path:ec00030); Purine metabolism (path:ec00230); Biosynthesis of secondary metabolites (path:ec01110); Microbial metabolism in diverse environments (path:ec01120); Biosynthesis of antibiotics (path:ec01130)	Bacteria	Proteobacteria	Nitrosomonadales	Betaproteobacteria	Nitrosomonadaceae	Nitrosospira	Nitrosospira multiformis
A4R1	A0A1T4QIX2	5,76	4,38E-03	3,39E-02	Putative NADH dehydrogenase/NAD(P)H nitroreductase SAMN02745674_01622 {ECO:0000256|HAMAP-Rule:MF_01204}	M:oxidoreductase activity	1.-.-.-	None	Bacteria	Proteobacteria	Xanthomonadales	Gammaproteobacteria	Xanthomonadaceae	Lysobacter	Lysobacter spongiicola
A4R1	A0A1C6PPB0	5,77	5,16E-03	3,78E-02	Ubiquinol-cytochrome c reductase iron-sulfur subunit {ECO:0000256|RuleBase:RU004494}	C:integral component of membrane|M:2 iron, 2 sulfur cluster binding|M:ubiquinol-cytochrome-c reductase activity	7.1.1.8	None	Bacteria	Proteobacteria	Burkholderiales	Betaproteobacteria	Comamonadaceae	Variovorax	Variovorax sp. HW608
A4R1	B3PBQ9	5,77	1,30E-03	1,50E-02	3-hydroxyacyl-[acyl-carrier-protein] dehydratase FabZ {ECO:0000255|HAMAP-Rule:MF_00406}	C:cytoplasm|M:(3R)-hydroxymyristoyl-[acyl-carrier-protein] dehydratase activity|M:3-hydroxydecanoyl-[acyl-carrier-protein] dehydratase activity|M:3-hydroxyoctanoyl-[acyl-carrier-protein] dehydratase activity|M:3-hydroxypalmitoyl-[acyl-carrier-protein] dehydratase activity|B:fatty acid biosynthetic process|B:lipid A biosynthetic process	4.2.1.59	Fatty acid biosynthesis (path:ec00061); Biotin metabolism (path:ec00780)	Bacteria	Proteobacteria	Cellvibrionales	Gammaproteobacteria	Cellvibrionaceae	Cellvibrio	Cellvibrio japonicus (Pseudomonas fluorescens subsp. cellulosa)
A4R1	A0A0N1L007	5,78	4,06E-03	3,22E-02	Peptide methionine sulfoxide reductase MsrB {ECO:0000256|HAMAP-Rule:MF_01400}	M:peptide-methionine (R)-S-oxide reductase activity|M:zinc ion binding|B:protein repair|B:response to oxidative stress	1.8.4.12	None	Bacteria	Proteobacteria	0	Betaproteobacteria	0	0	beta proteobacterium AAP65
A4R1	A0A0A0EIY0	5,78	6,41E-05	1,94E-03	Putative NADH dehydrogenase/NAD(P)H nitroreductase N792_02725 {ECO:0000256|HAMAP-Rule:MF_01204}	M:oxidoreductase activity	1.-.-.-	None	Bacteria	Proteobacteria	Xanthomonadales	Gammaproteobacteria	Xanthomonadaceae	Lysobacter	Lysobacter concretionis
A4R1	F4GNI0	5,79	3,97E-04	6,62E-03	Ubiquinol-cytochrome c reductase iron-sulfur subunit {ECO:0000256|RuleBase:RU004494}	C:integral component of membrane|M:2 iron, 2 sulfur cluster binding|M:ubiquinol-cytochrome-c reductase activity	7.1.1.8	None	Bacteria	Proteobacteria	Burkholderiales	Betaproteobacteria	Alcaligenaceae	Pusillimonas	Pusillimonas sp. (strain T7-7)
A4R1	A0A1G3F2T0	5,80	3,90E-03	3,13E-02	NADH-quinone oxidoreductase subunit A {ECO:0000256|HAMAP-Rule:MF_01394}	C:integral component of membrane|C:plasma membrane|M:NADH dehydrogenase (ubiquinone) activity|M:quinone binding	7.1.1.-	None	Bacteria	Proteobacteria	Pseudomonadales	Gammaproteobacteria	0	0	Pseudomonadales bacterium RIFCSPLOWO2_02_FULL_63_210
A4R1	F4GWB2	5,80	5,65E-04	8,43E-03	Aspartate--tRNA(Asp/Asn) ligase {ECO:0000256|HAMAP-Rule:MF_00044}	C:cytoplasm|M:aspartate-tRNA ligase activity|M:aspartate-tRNA(Asn) ligase activity|M:ATP binding|M:nucleic acid binding|B:aspartyl-tRNA aminoacylation	6.1.1.23	Aminoacyl-tRNA biosynthesis (path:ec00970)	Bacteria	Proteobacteria	Burkholderiales	Betaproteobacteria	Alcaligenaceae	Pusillimonas	Pusillimonas sp. (strain T7-7)
A4R1	A0A1Y0FV37	5,80	1,29E-04	3,07E-03	Transaldolase {ECO:0000256|HAMAP-Rule:MF_00492, ECO:0000256|RuleBase:RU004155, ECO:0000256|SAAS:SAAS00118670}	C:cytoplasm|M:sedoheptulose-7-phosphate:D-glyceraldehyde-3-phosphate glyceronetransferase activity|B:carbohydrate metabolic process|B:pentose-phosphate shunt	2.2.1.2	Pentose phosphate pathway (path:ec00030); Biosynthesis of secondary metabolites (path:ec01110); Microbial metabolism in diverse environments (path:ec01120); Biosynthesis of antibiotics (path:ec01130)	Bacteria	Proteobacteria	Cellvibrionales	Gammaproteobacteria	Cellvibrionaceae	Cellvibrio	Cellvibrio sp. PSBB006
A4R1	I3I8X3	5,80	4,72E-03	3,56E-02	Aspartate 1-decarboxylase {ECO:0000256|HAMAP-Rule:MF_00446}	C:cytoplasm|M:aspartate 1-decarboxylase activity|B:alanine biosynthetic process|B:pantothenate biosynthetic process	4.1.1.11	beta-Alanine metabolism (path:ec00410); Pantothenate and CoA biosynthesis (path:ec00770); Biosynthesis of secondary metabolites (path:ec01110)	Bacteria	Proteobacteria	Cellvibrionales	Gammaproteobacteria	Cellvibrionaceae	Cellvibrio	Cellvibrio sp. BR
A4R1	B3PFM8	5,80	4,70E-04	7,44E-03	Phospho-2-dehydro-3-deoxyheptonate aldolase {ECO:0000256|PIRNR:PIRNR001361}	M:3-deoxy-7-phosphoheptulonate synthase activity|B:aromatic amino acid family biosynthetic process|B:chorismate biosynthetic process	2.5.1.54	Phenylalanine, tyrosine and tryptophan biosynthesis (path:ec00400); Biosynthesis of secondary metabolites (path:ec01110); Biosynthesis of antibiotics (path:ec01130)	Bacteria	Proteobacteria	Cellvibrionales	Gammaproteobacteria	Cellvibrionaceae	Cellvibrio	Cellvibrio japonicus (Pseudomonas fluorescens subsp. cellulosa)
A4R1	A1ZH18	5,81	4,63E-03	3,52E-02	Na(+)-translocating NADH-quinone reductase subunit E {ECO:0000256|HAMAP-Rule:MF_00429, ECO:0000256|SAAS:SAAS00170325}	C:Gram-negative-bacterium-type cell wall|C:integral component of membrane|C:plasma membrane|M:oxidoreductase activity, acting on NAD(P)H, quinone or similar compound as acceptor|B:respiratory electron transport chain|B:sodium ion transport	7.2.1.1	None	Bacteria	Bacteroidetes	Cytophagales	Cytophagia	Microscillaceae	Microscilla	Microscilla marina
A4R1	F4GMI2	5,81	1,23E-03	1,44E-02	Peptidylprolyl isomerase {ECO:0000256|SAAS:SAAS00143148}	M:peptidyl-prolyl cis-trans isomerase activity	5.2.1.8	None	Bacteria	Proteobacteria	Burkholderiales	Betaproteobacteria	Alcaligenaceae	Pusillimonas	Pusillimonas sp. (strain T7-7)
A4R1	A0A0A0EMW6	5,82	2,53E-04	4,86E-03	Phosphoenolpyruvate carboxykinase [GTP] {ECO:0000256|HAMAP-Rule:MF_00452}	C:cytoplasm|M:GTP binding|M:kinase activity|M:manganese ion binding|M:phosphoenolpyruvate carboxykinase (GTP) activity|B:gluconeogenesis	4.1.1.32	Glycolysis / Gluconeogenesis (path:ec00010); Citrate cycle (TCA cycle) (path:ec00020); Pyruvate metabolism (path:ec00620); Biosynthesis of secondary metabolites (path:ec01110); Microbial metabolism in diverse environments (path:ec01120); Biosynthesis of antibiotics (path:ec01130)	Bacteria	Proteobacteria	Xanthomonadales	Gammaproteobacteria	Xanthomonadaceae	Lysobacter	Lysobacter concretionis
A4R1	A0A0A0F0Y6	5,82	4,53E-03	3,47E-02	Ubiquinone/menaquinone biosynthesis C-methyltransferase UbiE {ECO:0000256|HAMAP-Rule:MF_01813}	M:2-octaprenyl-6-methoxy-1,4-benzoquinone methylase activity|M:S-adenosylmethionine:2-demethylmenaquinol-7 methyltransferase activity|B:aerobic respiration|B:menaquinone biosynthetic process|B:methylation|B:ubiquinone biosynthetic process	2.1.1.201	Ubiquinone and other terpenoid-quinone biosynthesis (path:ec00130); Biosynthesis of secondary metabolites (path:ec01110)	Bacteria	Proteobacteria	Xanthomonadales	Gammaproteobacteria	Xanthomonadaceae	Lysobacter	Lysobacter arseniciresistens
A4R1	A0A0A0MAU8	5,82	5,35E-04	8,13E-03	Glyceraldehyde-3-phosphate dehydrogenase {ECO:0000256|RuleBase:RU361160}	M:NAD binding|M:NADP binding|M:oxidoreductase activity, acting on the aldehyde or oxo group of donors, NAD or NADP as acceptor|B:glucose metabolic process	1.2.1.-	None	Bacteria	Proteobacteria	Xanthomonadales	Gammaproteobacteria	Xanthomonadaceae	Lysobacter	Lysobacter defluvii
A4R1	A0A1G3FLY3	5,82	3,68E-05	1,34E-03	Cysteine desulfurase {ECO:0000256|SAAS:SAAS00063383}	M:cysteine desulfurase activity|M:iron-sulfur cluster binding|M:metal ion binding|M:pyridoxal phosphate binding|B:[2Fe-2S] cluster assembly	2.8.1.7	Thiamine metabolism (path:ec00730)	Bacteria	Proteobacteria	Pseudomonadales	Gammaproteobacteria	0	0	Pseudomonadales bacterium RIFCSPLOWO2_02_FULL_63_210
A4R1	A0A1T5JXI0	5,82	5,45E-04	8,23E-03	NAD(P)H dehydrogenase (quinone) {ECO:0000256|HAMAP-Rule:MF_01017}	M:flavin adenine dinucleotide binding|M:FMN binding|M:NAD binding|M:NAD(P)H dehydrogenase (quinone) activity|M:NADP binding	1.6.5.2	Ubiquinone and other terpenoid-quinone biosynthesis (path:ec00130); Biosynthesis of secondary metabolites (path:ec01110)	Bacteria	Proteobacteria	Xanthomonadales	Gammaproteobacteria	Xanthomonadaceae	Pseudoxanthomonas	Pseudoxanthomonas indica
A4R1	A0A0A0F528	5,83	1,16E-04	2,87E-03	Biotin carboxylase {ECO:0000256|RuleBase:RU365063}	M:acetyl-CoA carboxylase activity|M:ATP binding|M:biotin carboxylase activity|M:metal ion binding|B:fatty acid biosynthetic process|B:malonyl-CoA biosynthetic process	6.4.1.2	Fatty acid biosynthesis (path:ec00061); Aflatoxin biosynthesis (path:ec00254); Pyruvate metabolism (path:ec00620); Propanoate metabolism (path:ec00640); Carbon fixation pathways in prokaryotes (path:ec00720); Biosynthesis of secondary metabolites (path:ec01110); Microbial metabolism in diverse environments (path:ec01120); Biosynthesis of antibiotics (path:ec01130)	Bacteria	Proteobacteria	Xanthomonadales	Gammaproteobacteria	Xanthomonadaceae	Lysobacter	Lysobacter arseniciresistens
A4R1	A0A0S2G932	5,83	1,79E-04	3,81E-03	ATP-dependent Clp protease proteolytic subunit {ECO:0000256|HAMAP-Rule:MF_00444, ECO:0000256|RuleBase:RU003567}	C:cytoplasm|M:serine-type endopeptidase activity	3.4.21.92	None	Bacteria	Proteobacteria	Xanthomonadales	Gammaproteobacteria	Xanthomonadaceae	Lysobacter	Lysobacter gummosus
A4R1	A0A0D0S5M7	5,84	1,41E-03	1,58E-02	NODE_38, whole genome shotgun sequence {ECO:0000313|EMBL:KIQ96236.1}	M:asparaginase activity	3.5.1.1	Alanine, aspartate and glutamate metabolism (path:ec00250); Cyanoamino acid metabolism (path:ec00460); Biosynthesis of secondary metabolites (path:ec01110)	Bacteria	Proteobacteria	Xanthomonadales	Gammaproteobacteria	Xanthomonadaceae	Lysobacter	Lysobacter sp. A03
A4R1	A0A0A0EYM5	5,85	6,78E-04	9,55E-03	3-ketoacyl-ACP reductase {ECO:0000313|EMBL:KGM55340.1}	C:cytoplasm|M:acetoacetyl-CoA reductase activity|B:poly-hydroxybutyrate biosynthetic process	1.1.1.36	Glyoxylate and dicarboxylate metabolism (path:ec00630); Butanoate metabolism (path:ec00650); Microbial metabolism in diverse environments (path:ec01120)	Bacteria	Proteobacteria	Xanthomonadales	Gammaproteobacteria	Xanthomonadaceae	Lysobacter	Lysobacter arseniciresistens
A4R1	A0A0D0S2M4	5,86	1,28E-04	3,06E-03	3-oxoacyl-[acyl-carrier-protein] synthase 3 {ECO:0000256|HAMAP-Rule:MF_01815}	C:cytoplasm|M:3-oxoacyl-[acyl-carrier-protein] synthase activity|M:beta-ketoacyl-acyl-carrier-protein synthase III activity|B:fatty acid biosynthetic process	2.3.1.180	Fatty acid biosynthesis (path:ec00061)	Bacteria	Proteobacteria	Xanthomonadales	Gammaproteobacteria	Xanthomonadaceae	Lysobacter	Lysobacter sp. A03
A4R1	A0A136M449	5,87	1,06E-04	2,71E-03	2-isopropylmalate synthase {ECO:0000313|EMBL:KXK28684.1}	M:2-isopropylmalate synthase activity|B:carboxylic acid metabolic process	2.3.3.13	Valine, leucine and isoleucine biosynthesis (path:ec00290); Pyruvate metabolism (path:ec00620); Biosynthesis of secondary metabolites (path:ec01110)	Bacteria	Bacteroidetes	0	0	0	0	Bacteroidetes bacterium OLB12
A4R1	D7VK99	5,87	3,14E-04	5,63E-03	Arginine decarboxylase {ECO:0000256|SAAS:SAAS00722653}	M:arginine decarboxylase activity|B:arginine catabolic process|B:spermidine biosynthetic process	4.1.1.19	Arginine and proline metabolism (path:ec00330)	Bacteria	Bacteroidetes	Sphingobacteriales	Sphingobacteriia	Sphingobacteriaceae	Sphingobacterium	Sphingobacterium spiritivorum
A4R1	A0A0B3C079	5,87	3,26E-03	2,77E-02	3-oxoacyl-[acyl-carrier-protein] reductase {ECO:0000256|RuleBase:RU366074}	M:3-oxo-glutaryl-[acp] methyl ester reductase activity|M:3-oxo-pimeloyl-[acp] methyl ester reductase activity|M:3-oxoacyl-[acyl-carrier-protein] reductase (NADPH) activity|M:NAD binding|B:fatty acid biosynthetic process	1.1.1.100	Fatty acid biosynthesis (path:ec00061); Biotin metabolism (path:ec00780); Biosynthesis of unsaturated fatty acids (path:ec01040)	Bacteria	Proteobacteria	Pseudomonadales	Gammaproteobacteria	Pseudomonadaceae	Pseudomonas	Pseudomonas flexibilis
A4R1	A0A087MIP3	5,87	6,41E-05	1,94E-03	Alkyl hydroperoxide reductase C {ECO:0000256|RuleBase:RU366004}	C:cell|C:cytoplasm|M:peroxidase activity|M:peroxiredoxin activity|B:cell redox homeostasis|B:response to oxidative stress	1.11.1.15	Glutathione metabolism (path:ec00480)	Bacteria	Proteobacteria	Xanthomonadales	Gammaproteobacteria	Xanthomonadaceae	Arenimonas	Arenimonas donghaensis
A4R1	A6SZG2	5,87	2,26E-04	4,49E-03	Formate dehydrogenase, iron-sulfur subunit (Formate dehydrogenase beta subunit) {ECO:0000313|EMBL:ABR90073.1}	M:electron transfer activity	1.2.1.2	None	Bacteria	Proteobacteria	Burkholderiales	Betaproteobacteria	Oxalobacteraceae	Janthinobacterium	Janthinobacterium sp. (strain Marseille) (Minibacterium massiliensis)
A4R1	K4KTI5	5,87	3,10E-04	5,58E-03	Succinate--CoA ligase [ADP-forming] subunit beta {ECO:0000256|HAMAP-Rule:MF_00558}	M:ATP binding|M:magnesium ion binding|M:succinate-CoA ligase (ADP-forming) activity|B:tricarboxylic acid cycle	6.2.1.5	Citrate cycle (TCA cycle) (path:ec00020); Propanoate metabolism (path:ec00640); C5-Branched dibasic acid metabolism (path:ec00660); Carbon fixation pathways in prokaryotes (path:ec00720); Biosynthesis of secondary metabolites (path:ec01110); Microbial metabolism in diverse environments (path:ec01120); Biosynthesis of antibiotics (path:ec01130)	Bacteria	Proteobacteria	Cellvibrionales	Gammaproteobacteria	Cellvibrionaceae	Simiduia	Simiduia agarivorans
A4R1	A0A0Q7PSH6	5,87	3,22E-03	2,75E-02	3-demethoxyubiquinol 3-hydroxylase {ECO:0000256|HAMAP-Rule:MF_01658, ECO:0000256|SAAS:SAAS01218413}	C:plasma membrane|M:metal ion binding|M:monooxygenase activity|B:ubiquinone biosynthetic process	1.14.99.60	None	Bacteria	Proteobacteria	Xanthomonadales	Gammaproteobacteria	Xanthomonadaceae	Lysobacter	Lysobacter sp. Root494
A4R1	A0A0E3UJ89	5,88	9,89E-04	1,24E-02	DNA-directed RNA polymerase subunit alpha {ECO:0000256|HAMAP-Rule:MF_00059}	M:DNA binding|M:DNA-directed 5'-3' RNA polymerase activity|M:protein dimerization activity|B:transcription, DNA-templated	2.7.7.6	Purine metabolism (path:ec00230); Pyrimidine metabolism (path:ec00240)	Bacteria	Verrucomicrobia	0	0	0	0	Verrucomicrobia bacterium IMCC26134
A4R1	A0A1T5MJQ3	5,88	1,17E-04	2,88E-03	Enolase {ECO:0000256|HAMAP-Rule:MF_00318}	C:cell surface|C:extracellular region|C:phosphopyruvate hydratase complex|M:magnesium ion binding|M:phosphopyruvate hydratase activity|B:glycolytic process	4.2.1.11	Glycolysis / Gluconeogenesis (path:ec00010); Methane metabolism (path:ec00680); Biosynthesis of secondary metabolites (path:ec01110); Microbial metabolism in diverse environments (path:ec01120); Biosynthesis of antibiotics (path:ec01130)	Bacteria	Bacteroidetes	Cytophagales	Cytophagia	Cytophagaceae	Ohtaekwangia	Ohtaekwangia koreensis
A4R1	V6F109	5,89	3,80E-05	1,36E-03	Alkyl hydroperoxide reductase C {ECO:0000256|RuleBase:RU366004}	C:cell|C:cytoplasm|M:peroxidase activity|M:peroxiredoxin activity|B:cell redox homeostasis|B:response to oxidative stress	1.11.1.15	Glutathione metabolism (path:ec00480)	Bacteria	Proteobacteria	Rhodospirillales	Alphaproteobacteria	Rhodospirillaceae (purple nonsulfur bacteria)	Magnetospirillum	Magnetospirillum gryphiswaldense
A4R1	A0A1U9N8Q3	5,89	2,20E-04	4,41E-03	Enolase {ECO:0000256|HAMAP-Rule:MF_00318}	C:cell surface|C:extracellular region|C:phosphopyruvate hydratase complex|M:magnesium ion binding|M:phosphopyruvate hydratase activity|B:glycolytic process	4.2.1.11	Glycolysis / Gluconeogenesis (path:ec00010); Methane metabolism (path:ec00680); Biosynthesis of secondary metabolites (path:ec01110); Microbial metabolism in diverse environments (path:ec01120); Biosynthesis of antibiotics (path:ec01130)	Bacteria	Proteobacteria	Cellvibrionales	Gammaproteobacteria	Cellvibrionaceae	Cellvibrio	Cellvibrio sp. PSBB023
A4R1	A0A1G4A219	5,89	1,70E-04	3,68E-03	NADH-quinone oxidoreductase subunit F {ECO:0000256|RuleBase:RU364066}	M:4 iron, 4 sulfur cluster binding|M:FMN binding|M:metal ion binding|M:NAD binding|M:NADH dehydrogenase (ubiquinone) activity|M:quinone binding	7.1.1.-	None	Bacteria	Proteobacteria	Xanthomonadales	Gammaproteobacteria	0	0	Xanthomonadales bacterium RIFOXYA1_FULL_69_10
A4R1	A4XTS5	5,90	1,22E-03	1,43E-02	Phenylalanine--tRNA ligase alpha subunit {ECO:0000255|HAMAP-Rule:MF_00281}	C:cytoplasm|M:ATP binding|M:magnesium ion binding|M:phenylalanine-tRNA ligase activity|M:tRNA binding|B:phenylalanyl-tRNA aminoacylation	6.1.1.20	Aminoacyl-tRNA biosynthesis (path:ec00970)	Bacteria	Proteobacteria	Pseudomonadales	Gammaproteobacteria	Pseudomonadaceae	Pseudomonas	Pseudomonas mendocina
A4R1	A0A1P8FJL5	5,90	3,76E-03	3,05E-02	FMN-dependent NADH-azoreductase {ECO:0000256|HAMAP-Rule:MF_01216, ECO:0000256|SAAS:SAAS01190022}	M:electron transfer activity|M:FMN binding|M:oxidoreductase activity, acting on NAD(P)H, NAD(P) as acceptor|M:oxidoreductase activity, acting on other nitrogenous compounds as donors	1.7.1.17	None	Bacteria	Proteobacteria	0	Betaproteobacteria	0	0	Betaproteobacteria bacterium GR16-43
A4R1	A0A0G3BKK1	5,90	3,74E-03	3,05E-02	ATP-dependent Clp protease proteolytic subunit {ECO:0000256|HAMAP-Rule:MF_00444, ECO:0000256|RuleBase:RU003567}	C:cytoplasm|M:serine-type endopeptidase activity	3.4.21.92	None	Bacteria	Proteobacteria	Burkholderiales	Betaproteobacteria	0	0	[Polyangium] brachysporum
A4R1	I3IC08	5,90	3,65E-04	6,25E-03	Enoyl-[acyl-carrier-protein] reductase [NADH] {ECO:0000256|HAMAP-Rule:MF_01838}	M:enoyl-[acyl-carrier-protein] reductase (NADH) activity|M:enoyl-[acyl-carrier-protein] reductase activity|M:NAD binding|B:fatty acid biosynthetic process	1.3.1.9	Fatty acid biosynthesis (path:ec00061)	Bacteria	Proteobacteria	Cellvibrionales	Gammaproteobacteria	Cellvibrionaceae	Cellvibrio	Cellvibrio sp. BR
A4R1	B1XXJ3	5,91	4,49E-04	7,21E-03	Uridylate kinase {ECO:0000256|HAMAP-Rule:MF_01220}	C:cytoplasm|M:ATP binding|M:UMP kinase activity|B:'de novo' CTP biosynthetic process	2.7.4.22	Pyrimidine metabolism (path:ec00240)	Bacteria	Proteobacteria	Burkholderiales	Betaproteobacteria	0	Leptothrix	Leptothrix cholodnii
A4R1	L8JYG2	5,92	4,95E-05	1,63E-03	DNA-directed RNA polymerase subunit alpha {ECO:0000256|HAMAP-Rule:MF_00059}	M:DNA binding|M:DNA-directed 5'-3' RNA polymerase activity|M:protein dimerization activity|B:transcription, DNA-templated	2.7.7.6	Purine metabolism (path:ec00230); Pyrimidine metabolism (path:ec00240)	Bacteria	Bacteroidetes	Cytophagales	Cytophagia	Flammeovirgaceae	Fulvivirga	Fulvivirga imtechensis
A4R1	A4G233	5,93	4,13E-04	6,80E-03	2-dehydropantoate 2-reductase (Ketopantoate reductase) (KPA reductase) (KPR) {ECO:0000313|EMBL:CAL60570.1}	M:2-dehydropantoate 2-reductase activity	1.1.1.169	Pantothenate and CoA biosynthesis (path:ec00770); Biosynthesis of secondary metabolites (path:ec01110)	Bacteria	Proteobacteria	Burkholderiales	Betaproteobacteria	Oxalobacteraceae	Herminiimonas	Herminiimonas arsenicoxydans
A4R1	A0A1Y0G2S1	5,94	8,77E-04	1,14E-02	Phosphoribosylaminoimidazole-succinocarboxamide synthase {ECO:0000256|HAMAP-Rule:MF_00137, ECO:0000256|SAAS:SAAS00709724}	M:ATP binding|M:phosphoribosylaminoimidazolesuccinocarboxamide synthase activity|B:'de novo' IMP biosynthetic process|B:cobalamin biosynthetic process	6.3.2.6	Purine metabolism (path:ec00230); Biosynthesis of secondary metabolites (path:ec01110); Biosynthesis of antibiotics (path:ec01130)	Bacteria	Proteobacteria	Cellvibrionales	Gammaproteobacteria	Cellvibrionaceae	Cellvibrio	Cellvibrio sp. PSBB006
A4R1	E9HXV7	5,94	2,69E-03	2,44E-02	Bifunctional lysine-specific demethylase and histidyl-hydroxylase {ECO:0000256|RuleBase:RU366061}	C:nucleus|M:histone demethylase activity (H3-K36 specific)|M:iron ion binding	1.14.11.27	None	Eukaryota	Arthropoda	Diplostraca	Branchiopoda	Daphniidae	Daphnia (common water fleas)	Daphnia pulex (Water flea)
A4R1	A0A0D0R9B7	5,96	8,62E-05	2,36E-03	Peptidyl-prolyl cis-trans isomerase {ECO:0000256|RuleBase:RU003915}	M:peptidyl-prolyl cis-trans isomerase activity|B:protein folding	5.2.1.8	None	Bacteria	Proteobacteria	Xanthomonadales	Gammaproteobacteria	Xanthomonadaceae	Lysobacter	Lysobacter sp. A03
A4R1	A0A255ZA57	5,96	3,82E-04	6,45E-03	3-oxoacyl-[acyl-carrier-protein] synthase 2 {ECO:0000256|PIRNR:PIRNR000447}	M:beta-ketoacyl-acyl-carrier-protein synthase II activity|B:fatty acid biosynthetic process	2.3.1.179	Fatty acid biosynthesis (path:ec00061); Biotin metabolism (path:ec00780)	Bacteria	Bacteroidetes	Flavobacteriales	Flavobacteriia	Flavobacteriaceae	Flavobacterium	Flavobacterium cyanobacteriorum
A4R1	Q2YA27	5,96	2,68E-03	2,43E-02	NADH-quinone oxidoreductase subunit A {ECO:0000256|HAMAP-Rule:MF_01394}	C:integral component of membrane|C:plasma membrane|M:NADH dehydrogenase (ubiquinone) activity|M:quinone binding	7.1.1.-	None	Bacteria	Proteobacteria	Nitrosomonadales	Betaproteobacteria	Nitrosomonadaceae	Nitrosospira	Nitrosospira multiformis
A4R1	A0A1G5J2D2	5,96	2,42E-04	4,71E-03	Copper-containing nitrite reductase {ECO:0000256|RuleBase:RU365025}	M:copper ion binding|M:nitrite reductase (NO-forming) activity|B:nitrogen compound metabolic process	1.7.2.1	Nitrogen metabolism (path:ec00910); Microbial metabolism in diverse environments (path:ec01120)	Bacteria	Proteobacteria	Nitrosomonadales	Betaproteobacteria	Nitrosomonadaceae	Nitrosospira	Nitrosospira sp. Nl5
A4R1	A0A1B1ADL3	5,98	2,49E-03	2,31E-02	DNA-directed RNA polymerase subunit omega {ECO:0000256|HAMAP-Rule:MF_00366, ECO:0000256|SAAS:SAAS00298393}	M:DNA binding|M:DNA-directed 5'-3' RNA polymerase activity|B:transcription, DNA-templated	2.7.7.6	Purine metabolism (path:ec00230); Pyrimidine metabolism (path:ec00240)	Bacteria	Proteobacteria	Caulobacterales	Alphaproteobacteria	Caulobacteraceae	0	Caulobacteraceae bacterium OTSz_A_272
A4R1	A0A090WUZ3	5,98	2,46E-04	4,77E-03	DNA-directed RNA polymerase alpha subunit {ECO:0000313|EMBL:GAL80831.1}	M:DNA binding|M:DNA-directed 5'-3' RNA polymerase activity|M:protein dimerization activity|B:transcription, DNA-templated	2.7.7.6	Purine metabolism (path:ec00230); Pyrimidine metabolism (path:ec00240)	Bacteria	Bacteroidetes	Flavobacteriales	Flavobacteriia	Flavobacteriaceae	Algibacter	Algibacter lectus
A4R1	A0A091AS30	5,98	2,99E-04	5,46E-03	Aminotransferase {ECO:0000256|RuleBase:RU000481}	M:pyridoxal phosphate binding|M:transaminase activity|B:biosynthetic process	2.6.1.-	None	Bacteria	Proteobacteria	Xanthomonadales	Gammaproteobacteria	Xanthomonadaceae	Arenimonas	Arenimonas malthae
A4R1	A0A1V3RNM3	5,98	2,98E-04	5,44E-03	Methionine aminopeptidase {ECO:0000256|HAMAP-Rule:MF_01974}	M:metal ion binding|M:metalloaminopeptidase activity|B:protein initiator methionine removal	3.4.11.18	None	Bacteria	Bacteroidetes	Cytophagales	Cytophagia	Cyclobacteriaceae	Algoriphagus	Algoriphagus sp. A40
A4R1	A0A0X7BFC7	5,99	3,66E-04	6,26E-03	Phosphoserine aminotransferase {ECO:0000256|HAMAP-Rule:MF_00160}	C:cytoplasm|M:O-phospho-L-serine:2-oxoglutarate aminotransferase activity|M:pyridoxal phosphate binding|B:L-serine biosynthetic process|B:pyridoxine biosynthetic process	2.6.1.52	Glycine, serine and threonine metabolism (path:ec00260); Methane metabolism (path:ec00680); Vitamin B6 metabolism (path:ec00750); Microbial metabolism in diverse environments (path:ec01120); Biosynthesis of antibiotics (path:ec01130)	Bacteria	Bacteroidetes	Flavobacteriales	Flavobacteriia	Flavobacteriaceae	Flavobacterium	Flavobacterium sp. TAB 87
A4R1	I3IFR4	5,99	8,77E-05	2,39E-03	Protease HtpX {ECO:0000256|HAMAP-Rule:MF_00188}	C:integral component of membrane|C:plasma membrane|M:metalloendopeptidase activity|M:zinc ion binding	3.4.24.-	None	Bacteria	Proteobacteria	Cellvibrionales	Gammaproteobacteria	Cellvibrionaceae	Cellvibrio	Cellvibrio sp. BR
A4R1	A0A2N1SY76	6,03	4,09E-04	6,76E-03	Ribosomal RNA small subunit methyltransferase H {ECO:0000256|HAMAP-Rule:MF_01007}	C:cytoplasm|M:rRNA (cytosine-N4-)-methyltransferase activity|B:rRNA base methylation	2.1.1.199	None	Bacteria	Candidatus Saccharibacteria	0	0	0	0	Candidatus Saccharibacteria bacterium HGW-Saccharibacteria-1
A4R1	A0A087MKV9	6,03	2,11E-04	4,27E-03	Peptide deformylase {ECO:0000256|HAMAP-Rule:MF_00163, ECO:0000256|SAAS:SAAS01077920}	M:metal ion binding|M:peptide deformylase activity|B:translation	3.5.1.88	None	Bacteria	Proteobacteria	Xanthomonadales	Gammaproteobacteria	Xanthomonadaceae	Arenimonas	Arenimonas donghaensis
A4R1	A0A0A1YKQ8	6,04	2,10E-03	2,07E-02	Phenylalanine 4-monooxygenase {ECO:0000313|EMBL:KFX69249.1}	M:iron ion binding|M:phenylalanine 4-monooxygenase activity|B:L-phenylalanine catabolic process	1.14.16.1	Phenylalanine metabolism (path:ec00360); Phenylalanine, tyrosine and tryptophan biosynthesis (path:ec00400); Folate biosynthesis (path:ec00790)	Bacteria	Proteobacteria	Pseudomonadales	Gammaproteobacteria	Pseudomonadaceae	Pseudomonas	Pseudomonas taeanensis
A4R1	F4GSZ4	6,04	1,46E-04	3,32E-03	Dihydroxy-acid dehydratase {ECO:0000256|HAMAP-Rule:MF_00012, ECO:0000256|SAAS:SAAS00943824}	M:4 iron, 4 sulfur cluster binding|M:dihydroxy-acid dehydratase activity|M:metal ion binding|B:isoleucine biosynthetic process|B:valine biosynthetic process	4.2.1.9	Valine, leucine and isoleucine biosynthesis (path:ec00290); Pantothenate and CoA biosynthesis (path:ec00770); Biosynthesis of secondary metabolites (path:ec01110); Biosynthesis of antibiotics (path:ec01130)	Bacteria	Proteobacteria	Burkholderiales	Betaproteobacteria	Alcaligenaceae	Pusillimonas	Pusillimonas sp. (strain T7-7)
A4R1	A0A0Q7PKZ8	6,04	6,31E-04	9,09E-03	Peptidyl-prolyl cis-trans isomerase {ECO:0000256|RuleBase:RU003915}	M:peptidyl-prolyl cis-trans isomerase activity	5.2.1.8	None	Bacteria	Proteobacteria	Xanthomonadales	Gammaproteobacteria	Xanthomonadaceae	Lysobacter	Lysobacter sp. Root494
A4R1	F4GNU8	6,04	5,40E-05	1,73E-03	Polyribonucleotide nucleotidyltransferase {ECO:0000256|HAMAP-Rule:MF_01595}	C:cytoplasm|M:magnesium ion binding|M:polyribonucleotide nucleotidyltransferase activity|M:RNA binding|B:mRNA catabolic process|B:RNA processing	2.7.7.8	Purine metabolism (path:ec00230); Pyrimidine metabolism (path:ec00240)	Bacteria	Proteobacteria	Burkholderiales	Betaproteobacteria	Alcaligenaceae	Pusillimonas	Pusillimonas sp. (strain T7-7)
A4R1	A0A1E5SR28	6,05	8,24E-04	1,09E-02	Probable transaldolase {ECO:0000256|HAMAP-Rule:MF_00494}	C:cytoplasm|M:aldehyde-lyase activity|M:sedoheptulose-7-phosphate:D-glyceraldehyde-3-phosphate glyceronetransferase activity|B:carbohydrate metabolic process|B:pentose-phosphate shunt	2.2.1.2	Pentose phosphate pathway (path:ec00030); Biosynthesis of secondary metabolites (path:ec01110); Microbial metabolism in diverse environments (path:ec01120); Biosynthesis of antibiotics (path:ec01130)	Bacteria	Bacteroidetes	Cytophagales	Cytophagia	Flammeovirgaceae	Fabibacter	Fabibacter sp. 4D4
A4R1	A4XSN5	6,05	2,14E-03	2,09E-02	LexA repressor {ECO:0000255|HAMAP-Rule:MF_00015}	M:DNA binding|M:serine-type endopeptidase activity|B:DNA repair|B:DNA replication|B:negative regulation of transcription, DNA-templated|B:SOS response	3.4.21.88	None	Bacteria	Proteobacteria	Pseudomonadales	Gammaproteobacteria	Pseudomonadaceae	Pseudomonas	Pseudomonas mendocina
A4R1	A0A1Y0FW17	6,06	1,89E-04	3,96E-03	Protease HtpX {ECO:0000256|HAMAP-Rule:MF_00188}	C:integral component of membrane|C:plasma membrane|M:metalloendopeptidase activity|M:zinc ion binding	3.4.24.-	None	Bacteria	Proteobacteria	Cellvibrionales	Gammaproteobacteria	Cellvibrionaceae	Cellvibrio	Cellvibrio sp. PSBB006
A4R1	A0A0Q7Q4Z1	6,06	8,00E-04	1,07E-02	ATP-dependent protease subunit HslV {ECO:0000256|HAMAP-Rule:MF_00248, ECO:0000256|SAAS:SAAS00019556}	C:HslUV protease complex|C:proteasome core complex|M:metal ion binding|M:threonine-type endopeptidase activity|B:proteolysis involved in cellular protein catabolic process	3.4.25.2	None	Bacteria	Proteobacteria	Xanthomonadales	Gammaproteobacteria	Xanthomonadaceae	Lysobacter	Lysobacter sp. Root494
A4R1	D2X9Y6	6,06	2,08E-03	2,05E-02	Cytochrome c oxidase subunit 1 {ECO:0000256|RuleBase:RU000369}	C:integral component of membrane|C:mitochondrial inner membrane|C:respiratory chain|M:cytochrome-c oxidase activity|M:heme binding|M:metal ion binding|B:aerobic respiration|B:oxidative phosphorylation	1.9.3.1	Oxidative phosphorylation (path:ec00190)	Eukaryota	0	0	0	0	0	invertebrate environmental sample
A4R1	B3PDP4	6,07	1,01E-04	2,61E-03	Succinate dehydrogenase, iron-sulfur protein {ECO:0000313|EMBL:ACE82726.1}	M:electron transfer activity|M:iron-sulfur cluster binding|B:tricarboxylic acid cycle	1.3.99.1	None	Bacteria	Proteobacteria	Cellvibrionales	Gammaproteobacteria	Cellvibrionaceae	Cellvibrio	Cellvibrio japonicus (Pseudomonas fluorescens subsp. cellulosa)
A4R1	A0A1M4XC18	6,07	2,00E-03	2,00E-02	Nucleoside diphosphate kinase {ECO:0000256|HAMAP-Rule:MF_00451, ECO:0000256|RuleBase:RU004013}	C:cytoplasm|M:ATP binding|M:metal ion binding|M:nucleoside diphosphate kinase activity|B:CTP biosynthetic process|B:GTP biosynthetic process|B:UTP biosynthetic process	2.7.4.6	Purine metabolism (path:ec00230); Pyrimidine metabolism (path:ec00240); Drug metabolism - other enzymes (path:ec00983); Biosynthesis of secondary metabolites (path:ec01110); Biosynthesis of antibiotics (path:ec01130)	Bacteria	Proteobacteria	Xanthomonadales	Gammaproteobacteria	Xanthomonadaceae	Thermomonas	Thermomonas hydrothermalis
A4R1	I3I6U7	6,07	2,35E-04	4,60E-03	Gamma-glutamyl phosphate reductase {ECO:0000256|HAMAP-Rule:MF_00412}	C:cytoplasm|M:glutamate-5-semialdehyde dehydrogenase activity|M:NADP binding|B:L-proline biosynthetic process	1.2.1.41	Arginine and proline metabolism (path:ec00330); Carbapenem biosynthesis (path:ec00332); Biosynthesis of secondary metabolites (path:ec01110); Biosynthesis of antibiotics (path:ec01130)	Bacteria	Proteobacteria	Cellvibrionales	Gammaproteobacteria	Cellvibrionaceae	Cellvibrio	Cellvibrio sp. BR
A4R1	F4GNV3	6,08	2,81E-04	5,22E-03	Ketol-acid reductoisomerase (NADP(+)) {ECO:0000256|HAMAP-Rule:MF_00435}	M:isomerase activity|M:ketol-acid reductoisomerase activity|M:magnesium ion binding|M:NADP binding|B:isoleucine biosynthetic process|B:valine biosynthetic process	1.1.1.86	Valine, leucine and isoleucine biosynthesis (path:ec00290); Pantothenate and CoA biosynthesis (path:ec00770); Biosynthesis of secondary metabolites (path:ec01110); Biosynthesis of antibiotics (path:ec01130)	Bacteria	Proteobacteria	Burkholderiales	Betaproteobacteria	Alcaligenaceae	Pusillimonas	Pusillimonas sp. (strain T7-7)
A4R1	I3ID42	6,08	1,26E-04	3,03E-03	UTP--glucose-1-phosphate uridylyltransferase {ECO:0000256|RuleBase:RU361259}	M:UTP:glucose-1-phosphate uridylyltransferase activity|B:biosynthetic process|B:UDP-glucose metabolic process	2.7.7.9	Pentose and glucuronate interconversions (path:ec00040); Galactose metabolism (path:ec00052); Starch and sucrose metabolism (path:ec00500); Amino sugar and nucleotide sugar metabolism (path:ec00520); Biosynthesis of antibiotics (path:ec01130)	Bacteria	Proteobacteria	Cellvibrionales	Gammaproteobacteria	Cellvibrionaceae	Cellvibrio	Cellvibrio sp. BR
A4R1	K1DYA1	6,08	1,95E-03	1,97E-02	Alkyl hydroperoxide reductase C {ECO:0000256|RuleBase:RU366004}	C:cell|C:cytoplasm|M:peroxidase activity|M:peroxiredoxin activity|B:cell redox homeostasis|B:response to oxidative stress	1.11.1.15	Glutathione metabolism (path:ec00480)	Bacteria	Actinobacteria	Micrococcales	Actinobacteria (high G+C Gram-positive bacteria)	Intrasporangiaceae	Janibacter	Janibacter hoylei
A4R1	A0A087MIG1	6,09	7,30E-04	1,00E-02	Ubiquinol-cytochrome c reductase iron-sulfur subunit {ECO:0000256|RuleBase:RU004494}	C:membrane|M:2 iron, 2 sulfur cluster binding|M:ubiquinol-cytochrome-c reductase activity	7.1.1.8	None	Bacteria	Proteobacteria	Xanthomonadales	Gammaproteobacteria	Xanthomonadaceae	Arenimonas	Arenimonas donghaensis
A4R1	A0A2E0L3H3	6,09	1,82E-03	1,88E-02	NADH-quinone oxidoreductase subunit B {ECO:0000256|HAMAP-Rule:MF_01356}	C:plasma membrane|M:4 iron, 4 sulfur cluster binding|M:iron ion binding|M:NADH dehydrogenase (ubiquinone) activity|M:quinone binding	7.1.1.-	None	Bacteria	Chloroflexi	Anaerolineales	Anaerolineae	Anaerolineaceae	0	Anaerolineaceae bacterium
A4R1	A0A1Z5SCW4	6,09	1,22E-04	2,96E-03	DNA-directed RNA polymerase subunit beta' {ECO:0000256|HAMAP-Rule:MF_01322}	M:DNA binding|M:DNA-directed 5'-3' RNA polymerase activity|M:magnesium ion binding|M:zinc ion binding|B:transcription, DNA-templated	2.7.7.6	Purine metabolism (path:ec00230); Pyrimidine metabolism (path:ec00240)	Bacteria	Bacteroidetes	Chitinophagales	Chitinophagia	Chitinophagaceae	0	Chitinophagaceae bacterium IBVUCB1
A4R1	A0A0A0F1E5	6,09	6,04E-05	1,86E-03	Arginine--tRNA ligase {ECO:0000256|HAMAP-Rule:MF_00123}	C:cytoplasm|M:arginine-tRNA ligase activity|M:ATP binding|B:arginyl-tRNA aminoacylation	6.1.1.19	Aminoacyl-tRNA biosynthesis (path:ec00970)	Bacteria	Proteobacteria	Xanthomonadales	Gammaproteobacteria	Xanthomonadaceae	Lysobacter	Lysobacter arseniciresistens
A4R1	B3PDE1	6,11	9,13E-05	2,46E-03	6-phosphogluconate dehydrogenase, decarboxylating {ECO:0000256|PIRNR:PIRNR000109, ECO:0000256|RuleBase:RU000485}	M:NADP binding|M:phosphogluconate dehydrogenase (decarboxylating) activity|B:D-gluconate metabolic process|B:pentose-phosphate shunt	1.1.1.44	Pentose phosphate pathway (path:ec00030); Glutathione metabolism (path:ec00480); Biosynthesis of secondary metabolites (path:ec01110); Microbial metabolism in diverse environments (path:ec01120); Biosynthesis of antibiotics (path:ec01130)	Bacteria	Proteobacteria	Cellvibrionales	Gammaproteobacteria	Cellvibrionaceae	Cellvibrio	Cellvibrio japonicus (Pseudomonas fluorescens subsp. cellulosa)
A4R1	A0A2M8ND65	6,12	2,10E-04	4,27E-03	DNA-directed RNA polymerase subunit alpha {ECO:0000256|HAMAP-Rule:MF_00059}	M:DNA binding|M:DNA-directed 5'-3' RNA polymerase activity|M:protein dimerization activity|B:transcription, DNA-templated	2.7.7.6	Purine metabolism (path:ec00230); Pyrimidine metabolism (path:ec00240)	Bacteria	Chloroflexi	0	Candidatus Thermofonsia	0	0	Candidatus Thermofonsia Clade 2 bacterium
A4R1	A0A0Q6MNB3	6,12	1,60E-04	3,53E-03	Dihydroxy-acid dehydratase {ECO:0000256|HAMAP-Rule:MF_00012, ECO:0000256|SAAS:SAAS00943824}	M:4 iron, 4 sulfur cluster binding|M:dihydroxy-acid dehydratase activity|M:metal ion binding|B:isoleucine biosynthetic process|B:valine biosynthetic process	4.2.1.9	Valine, leucine and isoleucine biosynthesis (path:ec00290); Pantothenate and CoA biosynthesis (path:ec00770); Biosynthesis of secondary metabolites (path:ec01110); Biosynthesis of antibiotics (path:ec01130)	Bacteria	Proteobacteria	Burkholderiales	Betaproteobacteria	0	Rhizobacter	Rhizobacter sp. Root29
A4R1	A0A286HKU8	6,12	1,74E-03	1,82E-02	NAD(P)H dehydrogenase (quinone) {ECO:0000256|HAMAP-Rule:MF_01017}	M:flavin adenine dinucleotide binding|M:FMN binding|M:NAD binding|M:NAD(P)H dehydrogenase (quinone) activity|M:NADP binding	1.6.5.2	Ubiquinone and other terpenoid-quinone biosynthesis (path:ec00130); Biosynthesis of secondary metabolites (path:ec01110)	Bacteria	Proteobacteria	Rhizobiales	Alphaproteobacteria	Phyllobacteriaceae	Hoeflea	Hoeflea halophila
A4R1	A0A1T4REG9	6,12	1,99E-05	8,76E-04	S-adenosylmethionine synthase {ECO:0000256|HAMAP-Rule:MF_00086}	C:cytoplasm|M:ATP binding|M:magnesium ion binding|M:methionine adenosyltransferase activity|B:one-carbon metabolic process|B:S-adenosylmethionine biosynthetic process	2.5.1.6	Cysteine and methionine metabolism (path:ec00270); Biosynthesis of secondary metabolites (path:ec01110)	Bacteria	Proteobacteria	Xanthomonadales	Gammaproteobacteria	Xanthomonadaceae	Lysobacter	Lysobacter spongiicola
A4R1	I3IAA3	6,13	2,61E-05	1,05E-03	Lon protease {ECO:0000256|HAMAP-Rule:MF_01973, ECO:0000256|PIRNR:PIRNR001174}	C:cytoplasm|M:ATP binding|M:ATP-dependent peptidase activity|M:sequence-specific DNA binding|M:serine-type endopeptidase activity|B:cellular response to heat|B:protein quality control for misfolded or incompletely synthesized proteins	3.4.21.53	None	Bacteria	Proteobacteria	Cellvibrionales	Gammaproteobacteria	Cellvibrionaceae	Cellvibrio	Cellvibrio sp. BR
A4R1	A0A0A1YJW6	6,15	2,34E-04	4,60E-03	Aminotransferase {ECO:0000256|RuleBase:RU000481}	M:pyridoxal phosphate binding|M:transaminase activity|B:biosynthetic process|B:cellular amino acid metabolic process	2.6.1.-	None	Bacteria	Proteobacteria	Pseudomonadales	Gammaproteobacteria	Pseudomonadaceae	Pseudomonas	Pseudomonas taeanensis
A4R1	A0A091AQG5	6,16	1,27E-04	3,04E-03	ATP-dependent Clp protease proteolytic subunit {ECO:0000256|HAMAP-Rule:MF_00444, ECO:0000256|RuleBase:RU003567}	C:cytoplasm|M:serine-type endopeptidase activity	3.4.21.92	None	Bacteria	Proteobacteria	Xanthomonadales	Gammaproteobacteria	Xanthomonadaceae	Arenimonas	Arenimonas metalli
A4R1	A0A1G9FDC2	6,16	4,46E-04	7,18E-03	Ubiquinol-cytochrome c reductase iron-sulfur subunit {ECO:0000256|RuleBase:RU004494}	C:membrane|M:2 iron, 2 sulfur cluster binding|M:ubiquinol-cytochrome-c reductase activity	7.1.1.8	None	Bacteria	Proteobacteria	Pseudomonadales	Gammaproteobacteria	Pseudomonadaceae	Pseudomonas	Pseudomonas indica
A4R1	A0A1M5NLN1	6,17	5,87E-04	8,66E-03	Aspartokinase {ECO:0000256|RuleBase:RU003448}	M:aspartate kinase activity|M:ATP binding|B:lysine biosynthetic process via diaminopimelate|B:threonine biosynthetic process	2.7.2.4	Glycine, serine and threonine metabolism (path:ec00260); Monobactam biosynthesis (path:ec00261); Cysteine and methionine metabolism (path:ec00270); Lysine biosynthesis (path:ec00300); Biosynthesis of secondary metabolites (path:ec01110); Microbial metabolism in diverse environments (path:ec01120); Biosynthesis of antibiotics (path:ec01130)	Bacteria	Bacteroidetes	Cytophagales	Cytophagia	0	Chryseolinea	Chryseolinea serpens
A4R1	B3PI22	6,18	7,90E-05	2,23E-03	Transcription termination factor Rho {ECO:0000256|HAMAP-Rule:MF_01884}	M:ATP binding|M:helicase activity|M:RNA binding|M:RNA-dependent ATPase activity|B:DNA-templated transcription, termination	3.6.4.-	None	Bacteria	Proteobacteria	Cellvibrionales	Gammaproteobacteria	Cellvibrionaceae	Cellvibrio	Cellvibrio japonicus (Pseudomonas fluorescens subsp. cellulosa)
A4R1	A0A099CZ41	6,19	4,86E-04	7,61E-03	Nucleoside diphosphate kinase {ECO:0000256|HAMAP-Rule:MF_00451, ECO:0000256|RuleBase:RU004013}	C:cytoplasm|M:ATP binding|M:metal ion binding|M:nucleoside diphosphate kinase activity|B:CTP biosynthetic process|B:GTP biosynthetic process|B:UTP biosynthetic process	2.7.4.6	Purine metabolism (path:ec00230); Pyrimidine metabolism (path:ec00240); Drug metabolism - other enzymes (path:ec00983); Biosynthesis of secondary metabolites (path:ec01110); Biosynthesis of antibiotics (path:ec01130)	Bacteria	Proteobacteria	Xanthomonadales	Gammaproteobacteria	Rhodanobacteraceae	Oleiagrimonas	Oleiagrimonas soli
A4R1	A0A098LAZ3	6,19	6,89E-05	2,04E-03	DNA-directed RNA polymerase subunit alpha {ECO:0000256|HAMAP-Rule:MF_00059}	M:DNA binding|M:DNA-directed 5'-3' RNA polymerase activity|M:protein dimerization activity|B:transcription, DNA-templated	2.7.7.6	Purine metabolism (path:ec00230); Pyrimidine metabolism (path:ec00240)	Bacteria	Bacteroidetes	Cytophagales	Cytophagia	Cytophagaceae	Sporocytophaga	Sporocytophaga myxococcoides
A4R1	F4GML0	6,19	1,41E-03	1,58E-02	NADH-quinone oxidoreductase subunit A {ECO:0000256|HAMAP-Rule:MF_01394}	C:integral component of membrane|C:plasma membrane|M:NADH dehydrogenase (ubiquinone) activity|M:quinone binding	7.1.1.-	None	Bacteria	Proteobacteria	Burkholderiales	Betaproteobacteria	Alcaligenaceae	Pusillimonas	Pusillimonas sp. (strain T7-7)
A4R1	E9P1F2	6,20	4,44E-05	1,52E-03	Cytochrome c oxidase subunit 1 {ECO:0000256|RuleBase:RU000369}	C:integral component of membrane|C:mitochondrial inner membrane|C:respiratory chain complex IV|M:cytochrome-c oxidase activity|M:heme binding|M:metal ion binding|B:aerobic respiration|B:electron transport coupled proton transport|B:oxidative phosphorylation	1.9.3.1	Oxidative phosphorylation (path:ec00190)	Eukaryota	0	0	Glaucocystophyceae	Cyanophoraceae	Cyanophora	Cyanophora paradoxa
A4R1	A0A0D0R2X1	6,20	1,66E-04	3,62E-03	NODE_51, whole genome shotgun sequence {ECO:0000313|EMBL:KIQ96004.1}	M:leucine dehydrogenase activity|M:nucleotide binding|B:cellular amino acid metabolic process	1.4.1.9	Valine, leucine and isoleucine degradation (path:ec00280); Valine, leucine and isoleucine biosynthesis (path:ec00290); Biosynthesis of secondary metabolites (path:ec01110); Biosynthesis of antibiotics (path:ec01130)	Bacteria	Proteobacteria	Xanthomonadales	Gammaproteobacteria	Xanthomonadaceae	Lysobacter	Lysobacter sp. A03
A4R1	B3PK87	6,21	1,16E-04	2,87E-03	Beta-ketoacyl-ACP synthase I {ECO:0000313|EMBL:ACE84041.1}	M:3-oxoacyl-[acyl-carrier-protein] synthase activity	2.3.1.41	Fatty acid biosynthesis (path:ec00061); Biotin metabolism (path:ec00780)	Bacteria	Proteobacteria	Cellvibrionales	Gammaproteobacteria	Cellvibrionaceae	Cellvibrio	Cellvibrio japonicus (Pseudomonas fluorescens subsp. cellulosa)
A4R1	A0A0A0F292	6,23	1,55E-04	3,47E-03	Cysteine desulfurase {ECO:0000256|RuleBase:RU004506, ECO:0000256|SAAS:SAAS00062216}	M:cysteine desulfurase activity|M:pyridoxal phosphate binding|B:cysteine metabolic process	2.8.1.7	Thiamine metabolism (path:ec00730)	Bacteria	Proteobacteria	Xanthomonadales	Gammaproteobacteria	Xanthomonadaceae	Lysobacter	Lysobacter arseniciresistens
A4R1	A4G220	6,23	3,67E-04	6,28E-03	Hydroxypyruvate isomerase {ECO:0000313|EMBL:CAL60557.1}	M:hydroxypyruvate isomerase activity	5.3.1.22	Glyoxylate and dicarboxylate metabolism (path:ec00630)	Bacteria	Proteobacteria	Burkholderiales	Betaproteobacteria	Oxalobacteraceae	Herminiimonas	Herminiimonas arsenicoxydans
A4R1	A0A1M5NH13	6,24	5,84E-05	1,82E-03	Isocitrate dehydrogenase [NADP] {ECO:0000256|RuleBase:RU004446}	M:isocitrate dehydrogenase (NADP+) activity|M:magnesium ion binding|M:NAD binding|B:glyoxylate cycle|B:tricarboxylic acid cycle	1.1.1.42	Citrate cycle (TCA cycle) (path:ec00020); Glutathione metabolism (path:ec00480); Carbon fixation pathways in prokaryotes (path:ec00720); Biosynthesis of secondary metabolites (path:ec01110); Microbial metabolism in diverse environments (path:ec01120); Biosynthesis of antibiotics (path:ec01130)	Bacteria	Bacteroidetes	Cytophagales	Cytophagia	0	Chryseolinea	Chryseolinea serpens
A4R1	B3PFQ6	6,24	1,54E-03	1,68E-02	Na(+)-translocating NADH-quinone reductase subunit E {ECO:0000255|HAMAP-Rule:MF_00429}	C:Gram-negative-bacterium-type cell wall|C:integral component of membrane|C:plasma membrane|M:oxidoreductase activity, acting on NAD(P)H, quinone or similar compound as acceptor|B:respiratory electron transport chain|B:sodium ion transport	7.2.1.1	None	Bacteria	Proteobacteria	Cellvibrionales	Gammaproteobacteria	Cellvibrionaceae	Cellvibrio	Cellvibrio japonicus (Pseudomonas fluorescens subsp. cellulosa)
A4R1	A0A2E2N7Y6	6,24	2,28E-04	4,51E-03	Cytochrome c oxidase subunit 2 {ECO:0000256|RuleBase:RU004024}	C:integral component of membrane|C:plasma membrane|C:respiratory chain|M:copper ion binding|M:cytochrome-c oxidase activity	1.9.3.1	Oxidative phosphorylation (path:ec00190)	Bacteria	Planctomycetes	0	Phycisphaerae	0	0	Phycisphaerae bacterium
A4R1	A0A1Y0FVL1	6,26	1,09E-04	2,75E-03	UDP-3-O-acyl-N-acetylglucosamine deacetylase {ECO:0000256|HAMAP-Rule:MF_00388, ECO:0000256|SAAS:SAAS00904479}	M:metal ion binding|M:UDP-3-O-[3-hydroxymyristoyl] N-acetylglucosamine deacetylase activity|M:UDP-3-O-acyl-N-acetylglucosamine deacetylase activity|B:lipid A biosynthetic process	3.5.1.108	Lipopolysaccharide biosynthesis (path:ec00540)	Bacteria	Proteobacteria	Cellvibrionales	Gammaproteobacteria	Cellvibrionaceae	Cellvibrio	Cellvibrio sp. PSBB006
A4R1	A4XY36	6,26	5,26E-05	1,70E-03	Nucleoside diphosphate kinase {ECO:0000255|HAMAP-Rule:MF_00451}	C:cytoplasm|M:ATP binding|M:metal ion binding|M:nucleoside diphosphate kinase activity|B:CTP biosynthetic process|B:GTP biosynthetic process|B:UTP biosynthetic process	2.7.4.6	Purine metabolism (path:ec00230); Pyrimidine metabolism (path:ec00240); Drug metabolism - other enzymes (path:ec00983); Biosynthesis of secondary metabolites (path:ec01110); Biosynthesis of antibiotics (path:ec01130)	Bacteria	Proteobacteria	Pseudomonadales	Gammaproteobacteria	Pseudomonadaceae	Pseudomonas	Pseudomonas mendocina
A4R1	A0A096VHP2	6,27	1,17E-03	1,39E-02	Cytochrome c oxidase subunit 1 {ECO:0000256|RuleBase:RU000369}	C:integral component of membrane|C:mitochondrial inner membrane|C:respiratory chain|M:cytochrome-c oxidase activity|M:heme binding|M:metal ion binding|B:aerobic respiration|B:oxidative phosphorylation	1.9.3.1	Oxidative phosphorylation (path:ec00190)	Eukaryota	Rhodophyta	Gigartinales	Florideophyceae	Solieriaceae	Kappaphycus	Kappaphycus sp. 'Hainan'
A4R1	A0A0S1B1G7	6,28	4,24E-04	6,93E-03	Methionine aminopeptidase {ECO:0000256|HAMAP-Rule:MF_01974, ECO:0000256|RuleBase:RU003653}	M:metal ion binding|M:metalloaminopeptidase activity|B:protein initiator methionine removal	3.4.11.18	None	Bacteria	Proteobacteria	Xanthomonadales	Gammaproteobacteria	Xanthomonadaceae	Stenotrophomonas	Stenotrophomonas acidaminiphila
A4R1	Q6NBB9	6,31	1,07E-03	1,30E-02	NAD(P)H dehydrogenase (quinone) {ECO:0000255|HAMAP-Rule:MF_01017}	M:flavin adenine dinucleotide binding|M:FMN binding|M:NAD binding|M:NAD(P)H dehydrogenase (quinone) activity|M:NADP binding	1.6.5.2	Ubiquinone and other terpenoid-quinone biosynthesis (path:ec00130); Biosynthesis of secondary metabolites (path:ec01110)	Bacteria	Proteobacteria	Rhizobiales	Alphaproteobacteria	Bradyrhizobiaceae	Rhodopseudomonas	Rhodopseudomonas palustris
A4R1	A0A0A0F3X3	6,31	9,39E-05	2,50E-03	3-oxoacyl-[acyl-carrier-protein] synthase 2 {ECO:0000256|PIRNR:PIRNR000447}	M:beta-ketoacyl-acyl-carrier-protein synthase II activity|B:fatty acid biosynthetic process	2.3.1.179	Fatty acid biosynthesis (path:ec00061); Biotin metabolism (path:ec00780)	Bacteria	Proteobacteria	Xanthomonadales	Gammaproteobacteria	Xanthomonadaceae	Lysobacter	Lysobacter arseniciresistens
A4R1	A0A1T5L752	6,31	1,51E-04	3,40E-03	Dihydrolipoyllysine-residue succinyltransferase component of 2-oxoglutarate dehydrogenase complex {ECO:0000256|RuleBase:RU361138}	C:oxoglutarate dehydrogenase complex|M:dihydrolipoyllysine-residue succinyltransferase activity|B:L-lysine catabolic process to acetyl-CoA via saccharopine|B:tricarboxylic acid cycle	2.3.1.61	Citrate cycle (TCA cycle) (path:ec00020); Lysine degradation (path:ec00310); Biosynthesis of secondary metabolites (path:ec01110); Microbial metabolism in diverse environments (path:ec01120); Biosynthesis of antibiotics (path:ec01130)	Bacteria	Bacteroidetes	Cytophagales	Cytophagia	Cytophagaceae	Ohtaekwangia	Ohtaekwangia koreensis
A4R1	B3PIG4	6,31	6,79E-05	2,02E-03	Inosine-5'-monophosphate dehydrogenase {ECO:0000256|HAMAP-Rule:MF_01964, ECO:0000256|RuleBase:RU003928}	M:IMP dehydrogenase activity|M:metal ion binding|M:nucleotide binding|B:GMP biosynthetic process	1.1.1.205	Purine metabolism (path:ec00230); Drug metabolism - other enzymes (path:ec00983); Biosynthesis of secondary metabolites (path:ec01110)	Bacteria	Proteobacteria	Cellvibrionales	Gammaproteobacteria	Cellvibrionaceae	Cellvibrio	Cellvibrio japonicus (Pseudomonas fluorescens subsp. cellulosa)
A4R1	I3I9X3	6,32	9,02E-05	2,44E-03	Acetyltransferase component of pyruvate dehydrogenase complex {ECO:0000256|RuleBase:RU361137}	C:pyruvate dehydrogenase complex|M:dihydrolipoyllysine-residue acetyltransferase activity|B:glycolytic process	2.3.1.12	Glycolysis / Gluconeogenesis (path:ec00010); Citrate cycle (TCA cycle) (path:ec00020); Pyruvate metabolism (path:ec00620); Biosynthesis of secondary metabolites (path:ec01110); Microbial metabolism in diverse environments (path:ec01120); Biosynthesis of antibiotics (path:ec01130)	Bacteria	Proteobacteria	Cellvibrionales	Gammaproteobacteria	Cellvibrionaceae	Cellvibrio	Cellvibrio sp. BR
A4R1	F4GS33	6,34	4,99E-05	1,64E-03	Phosphoenolpyruvate synthase {ECO:0000256|PIRNR:PIRNR000854}	M:ATP binding|M:metal ion binding|M:pyruvate, water dikinase activity|B:gluconeogenesis|B:pyruvate metabolic process	2.7.9.2	Pyruvate metabolism (path:ec00620); Methane metabolism (path:ec00680); Carbon fixation pathways in prokaryotes (path:ec00720); Microbial metabolism in diverse environments (path:ec01120)	Bacteria	Proteobacteria	Burkholderiales	Betaproteobacteria	Alcaligenaceae	Pusillimonas	Pusillimonas sp. (strain T7-7)
A4R1	A0A2M9EQR9	6,34	2,79E-04	5,19E-03	Nucleoside diphosphate kinase {ECO:0000256|HAMAP-Rule:MF_00451, ECO:0000256|RuleBase:RU004013}	C:cytoplasm|M:ATP binding|M:metal ion binding|M:nucleoside diphosphate kinase activity|B:CTP biosynthetic process|B:GTP biosynthetic process|B:UTP biosynthetic process	2.7.4.6	Purine metabolism (path:ec00230); Pyrimidine metabolism (path:ec00240); Drug metabolism - other enzymes (path:ec00983); Biosynthesis of secondary metabolites (path:ec01110); Biosynthesis of antibiotics (path:ec01130)	Bacteria	Proteobacteria	Xanthomonadales	Gammaproteobacteria	Xanthomonadaceae	0	Xanthomonadaceae bacterium NML07-0707
A4R1	B3PJB5	6,34	6,24E-05	1,90E-03	CTP synthase {ECO:0000256|HAMAP-Rule:MF_01227}	M:ATP binding|M:CTP synthase activity|M:metal ion binding|B:'de novo' CTP biosynthetic process|B:glutamine metabolic process	6.3.4.2	Pyrimidine metabolism (path:ec00240)	Bacteria	Proteobacteria	Cellvibrionales	Gammaproteobacteria	Cellvibrionaceae	Cellvibrio	Cellvibrio japonicus (Pseudomonas fluorescens subsp. cellulosa)
A4R1	A0A1G4A4I8	6,34	2,62E-05	1,06E-03	Transcription termination factor Rho {ECO:0000256|HAMAP-Rule:MF_01884}	M:ATP binding|M:helicase activity|M:RNA binding|M:RNA-dependent ATPase activity|B:DNA-templated transcription, termination	3.6.4.-	None	Bacteria	Proteobacteria	Xanthomonadales	Gammaproteobacteria	0	0	Xanthomonadales bacterium RIFOXYA1_FULL_69_10
A4R1	A0A2E2XNW9	6,34	2,65E-04	5,02E-03	ATP synthase subunit beta {ECO:0000256|HAMAP-Rule:MF_01347}	C:plasma membrane|C:proton-transporting ATP synthase complex, catalytic core F(1)|M:ATP binding|M:proton-transporting ATP synthase activity, rotational mechanism|B:ATP synthesis coupled proton transport	7.1.2.2	None	Bacteria	Proteobacteria	Cellvibrionales	Gammaproteobacteria	Cellvibrionaceae	0	Cellvibrionaceae bacterium
A4R1	A3E3L5	6,36	1,39E-04	3,22E-03	Peptidyl-prolyl cis-trans isomerase {ECO:0000256|RuleBase:RU363019}	M:peptidyl-prolyl cis-trans isomerase activity|B:protein folding	5.2.1.8	None	Eukaryota	0	Peridiniales	Dinophyceae	Pfiesteriaceae	Pfiesteria	Pfiesteria piscicida (Dinoflagellate)
A4R1	A0A087MLP9	6,37	1,05E-04	2,69E-03	Succinate dehydrogenase flavoprotein subunit {ECO:0000256|RuleBase:RU362051}	C:plasma membrane|M:flavin adenine dinucleotide binding|M:succinate dehydrogenase (ubiquinone) activity|B:electron transport chain|B:tricarboxylic acid cycle	1.3.5.1	Citrate cycle (TCA cycle) (path:ec00020); Oxidative phosphorylation (path:ec00190); Butanoate metabolism (path:ec00650); Carbon fixation pathways in prokaryotes (path:ec00720); Biosynthesis of secondary metabolites (path:ec01110); Microbial metabolism in diverse environments (path:ec01120); Biosynthesis of antibiotics (path:ec01130)	Bacteria	Proteobacteria	Xanthomonadales	Gammaproteobacteria	Xanthomonadaceae	Arenimonas	Arenimonas donghaensis
A4R1	A0A1P8SC19	6,37	8,99E-04	1,16E-02	NADH-ubiquinone oxidoreductase chain 3 {ECO:0000256|RuleBase:RU003640, ECO:0000256|SAAS:SAAS01013638}	C:integral component of membrane|C:mitochondrial membrane|C:respiratory chain|M:NADH dehydrogenase (ubiquinone) activity	7.1.1.2	None	Eukaryota	Ascomycota	0	Leotiomycetes	Pseudeurotiaceae	Pseudogymnoascus	Pseudogymnoascus destructans
A4R1	A0A0A1YG10	6,40	1,26E-05	6,39E-04	Fatty acid oxidation complex subunit alpha {ECO:0000256|HAMAP-Rule:MF_01621}	C:fatty acid beta-oxidation multienzyme complex|M:3-hydroxyacyl-CoA dehydrogenase activity|M:3-hydroxybutyryl-CoA epimerase activity|M:dodecenoyl-CoA delta-isomerase activity|M:enoyl-CoA hydratase activity|B:fatty acid beta-oxidation	1.1.1.35	Fatty acid elongation (path:ec00062); Fatty acid degradation (path:ec00071); Primary bile acid biosynthesis (path:ec00120); Valine, leucine and isoleucine degradation (path:ec00280); Geraniol degradation (path:ec00281); Lysine degradation (path:ec00310); Benzoate degradation (path:ec00362); Tryptophan metabolism (path:ec00380); Toluene degradation (path:ec00623); Butanoate metabolism (path:ec0065…	Bacteria	Proteobacteria	Pseudomonadales	Gammaproteobacteria	Pseudomonadaceae	Pseudomonas	Pseudomonas taeanensis
A4R1	A0A0A0MAT1	6,40	7,20E-05	2,10E-03	Cytochrome c oxidase subunit 1 {ECO:0000256|RuleBase:RU363061}	C:integral component of membrane|C:plasma membrane|C:respiratory chain complex IV|M:cytochrome-c oxidase activity|M:heme binding|M:metal ion binding|B:aerobic respiration|B:electron transport coupled proton transport|B:oxidative phosphorylation	1.9.3.1	Oxidative phosphorylation (path:ec00190)	Bacteria	Proteobacteria	Xanthomonadales	Gammaproteobacteria	Xanthomonadaceae	Lysobacter	Lysobacter defluvii
A4R1	A0A0D0SBA3	6,40	1,63E-05	7,65E-04	Succinate--CoA ligase [ADP-forming] subunit beta {ECO:0000256|HAMAP-Rule:MF_00558}	M:ATP binding|M:magnesium ion binding|M:succinate-CoA ligase (ADP-forming) activity|B:tricarboxylic acid cycle	6.2.1.5	Citrate cycle (TCA cycle) (path:ec00020); Propanoate metabolism (path:ec00640); C5-Branched dibasic acid metabolism (path:ec00660); Carbon fixation pathways in prokaryotes (path:ec00720); Biosynthesis of secondary metabolites (path:ec01110); Microbial metabolism in diverse environments (path:ec01120); Biosynthesis of antibiotics (path:ec01130)	Bacteria	Proteobacteria	Xanthomonadales	Gammaproteobacteria	Xanthomonadaceae	Lysobacter	Lysobacter sp. A03
A4R1	A0A099RSB2	6,41	1,53E-05	7,33E-04	Elongation factor Tu {ECO:0000313|EMBL:KGK82666.1}	M:GTP binding|M:GTPase activity|M:translation elongation factor activity	3.6.5.3	None	Bacteria	Proteobacteria	Pseudomonadales	Gammaproteobacteria	Pseudomonadaceae	Pseudomonas	Pseudomonas sp. HMP271
A4R1	U1ZLE2	6,43	2,11E-04	4,28E-03	Histidine--tRNA ligase {ECO:0000256|HAMAP-Rule:MF_00127}	C:cytoplasm|M:ATP binding|M:histidine-tRNA ligase activity|B:histidyl-tRNA aminoacylation	6.1.1.21	Aminoacyl-tRNA biosynthesis (path:ec00970)	Bacteria	Proteobacteria	Pseudomonadales	Gammaproteobacteria	Pseudomonadaceae	Pseudomonas	Pseudomonas sp. EGD-AK9
A4R1	A0A0A0F1U2	6,43	2,19E-05	9,36E-04	Peptidyl-prolyl cis-trans isomerase {ECO:0000256|RuleBase:RU003915}	M:peptidyl-prolyl cis-trans isomerase activity|B:protein folding	5.2.1.8	None	Bacteria	Proteobacteria	Xanthomonadales	Gammaproteobacteria	Xanthomonadaceae	Lysobacter	Lysobacter arseniciresistens
A4R1	A0A2J8GEL8	6,44	2,04E-04	4,18E-03	Elongation factor Tu {ECO:0000313|EMBL:PNH84469.1}	M:hydrolase activity|M:translation elongation factor activity	3.6.5.3	None	Bacteria	Proteobacteria	Vibrionales	Gammaproteobacteria	Vibrionaceae	Vibrio	Vibrio diazotrophicus
A4R1	I3Z1S2	6,45	1,08E-04	2,74E-03	ATP synthase subunit beta {ECO:0000256|HAMAP-Rule:MF_01347}	C:plasma membrane|C:proton-transporting ATP synthase complex, catalytic core F(1)|M:ATP binding|M:proton-transporting ATP synthase activity, rotational mechanism|B:ATP synthesis coupled proton transport	7.1.2.2	None	Bacteria	Bacteroidetes	Cytophagales	Cytophagia	Cyclobacteriaceae	Belliella	Belliella baltica
A4R1	A0A0Q8CNI4	6,47	7,05E-04	9,80E-03	Ubiquinol-cytochrome c reductase iron-sulfur subunit {ECO:0000256|RuleBase:RU004494}	C:integral component of membrane|M:2 iron, 2 sulfur cluster binding|M:ubiquinol-cytochrome-c reductase activity	7.1.1.8	None	Bacteria	Proteobacteria	Xanthomonadales	Gammaproteobacteria	Xanthomonadaceae	Lysobacter	Lysobacter sp. Root604
A4R1	A0A0D0JXI1	6,47	1,25E-04	3,01E-03	GTPase Obg {ECO:0000256|HAMAP-Rule:MF_01454}	C:cytoplasm|M:GTP binding|M:GTPase activity|M:magnesium ion binding|B:ribosome biogenesis	3.6.5.-	None	Bacteria	Proteobacteria	Pseudomonadales	Gammaproteobacteria	Pseudomonadaceae	Pseudomonas	Pseudomonas fulva
A4R1	A0A0E3Z5P3	6,48	1,85E-04	3,91E-03	Putative NADH dehydrogenase/NAD(P)H nitroreductase WQ53_05265 {ECO:0000256|HAMAP-Rule:MF_01204}	M:oxidoreductase activity	1.-.-.-	None	Bacteria	Proteobacteria	Xanthomonadales	Gammaproteobacteria	Xanthomonadaceae	Pseudoxanthomonas	Pseudoxanthomonas suwonensis
A4R1	A0A088EV12	6,48	5,85E-05	1,82E-03	Succinate--CoA ligase [ADP-forming] subunit alpha {ECO:0000256|HAMAP-Rule:MF_01988}	M:cofactor binding|M:nucleotide binding|M:succinate-CoA ligase (ADP-forming) activity|B:tricarboxylic acid cycle	6.2.1.5	Citrate cycle (TCA cycle) (path:ec00020); Propanoate metabolism (path:ec00640); C5-Branched dibasic acid metabolism (path:ec00660); Carbon fixation pathways in prokaryotes (path:ec00720); Biosynthesis of secondary metabolites (path:ec01110); Microbial metabolism in diverse environments (path:ec01120); Biosynthesis of antibiotics (path:ec01130)	Bacteria	Bacteroidetes	Sphingobacteriales	Sphingobacteriia	Sphingobacteriaceae	Sphingobacterium	Sphingobacterium sp. ML3W
A4R1	I3IDL7	6,53	6,12E-05	1,88E-03	Peptidyl-prolyl cis-trans isomerase {ECO:0000256|RuleBase:RU003915}	C:membrane|M:peptidyl-prolyl cis-trans isomerase activity|B:protein folding	5.2.1.8	None	Bacteria	Proteobacteria	Cellvibrionales	Gammaproteobacteria	Cellvibrionaceae	Cellvibrio	Cellvibrio sp. BR
A4R1	I3I8I4	6,56	2,32E-05	9,72E-04	Alpha-L-arabinofuranosidase, abf51A {ECO:0000313|EMBL:EIK44369.1}	M:alpha-L-arabinofuranosidase activity|B:L-arabinose metabolic process	3.2.1.55	Amino sugar and nucleotide sugar metabolism (path:ec00520)	Bacteria	Proteobacteria	Cellvibrionales	Gammaproteobacteria	Cellvibrionaceae	Cellvibrio	Cellvibrio sp. BR
A4R1	A0A1Y0FX46	6,57	3,41E-05	1,27E-03	Acetolactate synthase {ECO:0000256|RuleBase:RU003591}	M:acetolactate synthase activity|M:flavin adenine dinucleotide binding|M:magnesium ion binding|M:thiamine pyrophosphate binding|B:isoleucine biosynthetic process|B:valine biosynthetic process	2.2.1.6	Valine, leucine and isoleucine biosynthesis (path:ec00290); Butanoate metabolism (path:ec00650); C5-Branched dibasic acid metabolism (path:ec00660); Pantothenate and CoA biosynthesis (path:ec00770); Biosynthesis of secondary metabolites (path:ec01110); Biosynthesis of antibiotics (path:ec01130)	Bacteria	Proteobacteria	Cellvibrionales	Gammaproteobacteria	Cellvibrionaceae	Cellvibrio	Cellvibrio sp. PSBB006
A4R1	A0A096ZTY9	6,58	5,32E-04	8,10E-03	Cytochrome c oxidase subunit 1 {ECO:0000256|RuleBase:RU000369}	C:integral component of membrane|C:mitochondrial inner membrane|C:respiratory chain|M:cytochrome-c oxidase activity|M:heme binding|M:metal ion binding|B:aerobic respiration|B:oxidative phosphorylation	1.9.3.1	Oxidative phosphorylation (path:ec00190)	Eukaryota	Chlorophyta	Chlorellales	Trebouxiophyceae	Chlorellaceae	Nannochloris	Nannochloris sp. MBTD-CMFRI-S048
A4R1	A0A0A0ETM9	6,58	2,71E-05	1,08E-03	ATP-dependent zinc metalloprotease FtsH {ECO:0000256|HAMAP-Rule:MF_01458}	C:integral component of membrane|C:plasma membrane|M:ATP binding|M:ATPase activity|M:metalloendopeptidase activity|M:zinc ion binding|B:protein catabolic process	3.4.24.-	None	Bacteria	Proteobacteria	Xanthomonadales	Gammaproteobacteria	Xanthomonadaceae	Lysobacter	Lysobacter concretionis
A4R1	A0A0H3Z1N7	6,58	5,22E-04	7,99E-03	Superoxide dismutase {ECO:0000256|RuleBase:RU000414}	M:metal ion binding|M:superoxide dismutase activity	1.15.1.1	None	Bacteria	Proteobacteria	Pseudomonadales	Gammaproteobacteria	Pseudomonadaceae	Pseudomonas	Pseudomonas stutzeri (Pseudomonas perfectomarina)
A4R1	A0A0A0F3H4	6,60	7,17E-05	2,09E-03	Superoxide dismutase {ECO:0000256|RuleBase:RU000414}	M:metal ion binding|M:superoxide dismutase activity	1.15.1.1	None	Bacteria	Proteobacteria	Xanthomonadales	Gammaproteobacteria	Xanthomonadaceae	Lysobacter	Lysobacter arseniciresistens
A4R1	A0A2N1XAB6	6,61	5,20E-05	1,68E-03	Isocitrate lyase {ECO:0000313|EMBL:PKM05857.1}	M:isocitrate lyase activity|B:carboxylic acid metabolic process	4.1.3.1	Glyoxylate and dicarboxylate metabolism (path:ec00630); Biosynthesis of secondary metabolites (path:ec01110); Microbial metabolism in diverse environments (path:ec01120)	Bacteria	Proteobacteria	0	Gammaproteobacteria	0	0	Gammaproteobacteria bacterium HGW-Gammaproteobacteria-7
A4R1	A4XNV3	6,62	2,29E-05	9,64E-04	D-amino acid dehydrogenase {ECO:0000255|HAMAP-Rule:MF_01202}	M:D-amino-acid dehydrogenase activity|B:D-alanine catabolic process	1.4.99.-	None	Bacteria	Proteobacteria	Pseudomonadales	Gammaproteobacteria	Pseudomonadaceae	Pseudomonas	Pseudomonas mendocina
A4R1	A0A1R4JX59	6,66	8,23E-06	4,78E-04	Lead, cadmium, zinc and mercury transporting ATPase Copper-translocating P-type ATPase {ECO:0000313|EMBL:SJN36568.1}	C:integral component of membrane|C:plasma membrane|M:ATP binding|M:cadmium-exporting ATPase activity|M:hydrolase activity|M:metal ion binding	3.6.3.5	None	Bacteria	Bacteroidetes	Sphingobacteriales	Sphingobacteriia	Sphingobacteriaceae	Sphingobacterium	Sphingobacterium sp. JB170
A4R1	A0A1M5U428	6,67	4,10E-04	6,78E-03	NADH-quinone oxidoreductase subunit B {ECO:0000256|HAMAP-Rule:MF_01356}	C:plasma membrane|M:4 iron, 4 sulfur cluster binding|M:iron ion binding|M:NADH dehydrogenase (ubiquinone) activity|M:quinone binding	7.1.1.-	None	Bacteria	Bacteroidetes	Cytophagales	Cytophagia	0	Chryseolinea	Chryseolinea serpens
A4R1	A0A2M8NA44	6,67	4,93E-04	7,68E-03	ATP-dependent Clp protease proteolytic subunit {ECO:0000256|HAMAP-Rule:MF_00444, ECO:0000256|RuleBase:RU003567}	C:cytoplasm|M:serine-type endopeptidase activity	3.4.21.92	None	Bacteria	Chloroflexi	0	Candidatus Thermofonsia	0	0	Candidatus Thermofonsia Clade 2 bacterium
A4R1	A0A1I5T2W5	6,69	7,92E-03	5,00E-02	Lipoprotein signal peptidase {ECO:0000256|HAMAP-Rule:MF_00161}	C:integral component of membrane|C:plasma membrane|M:aspartic-type endopeptidase activity	3.4.23.36	None	Bacteria	Proteobacteria	Pseudomonadales	Gammaproteobacteria	Pseudomonadaceae	Pseudomonas	Pseudomonas borbori
A4R1	A0A0A2WZE4	6,69	7,91E-03	4,99E-02	Isocitrate dehydrogenase [NADP] {ECO:0000256|PIRNR:PIRNR009407}	M:isocitrate dehydrogenase (NADP+) activity|M:metal ion binding|B:glyoxylate cycle|B:tricarboxylic acid cycle	1.1.1.42	Citrate cycle (TCA cycle) (path:ec00020); Glutathione metabolism (path:ec00480); Carbon fixation pathways in prokaryotes (path:ec00720); Biosynthesis of secondary metabolites (path:ec01110); Microbial metabolism in diverse environments (path:ec01120); Biosynthesis of antibiotics (path:ec01130)	Bacteria	Proteobacteria	Xanthomonadales	Gammaproteobacteria	Xanthomonadaceae	Lysobacter	Lysobacter dokdonensis
A4R1	A0A220SPH7	6,69	7,91E-03	4,99E-02	tRNA-dihydrouridine(16) synthase {ECO:0000256|HAMAP-Rule:MF_02043}	M:flavin adenine dinucleotide binding|M:FMN binding|M:tRNA binding|M:tRNA dihydrouridine synthase activity	1.3.1.-	None	Bacteria	Proteobacteria	Oceanospirillales	Gammaproteobacteria	Alcanivoracaceae	Alcanivorax	Alcanivorax sp. N3-2A
A4R1	A0A0Q9IX06	6,69	7,91E-03	4,99E-02	Glycine dehydrogenase (decarboxylating) {ECO:0000256|HAMAP-Rule:MF_00711}	M:glycine dehydrogenase (decarboxylating) activity|B:glycine decarboxylation via glycine cleavage system	1.4.4.2	Glycine, serine and threonine metabolism (path:ec00260)	Bacteria	Actinobacteria	Micrococcales	Actinobacteria (high G+C Gram-positive bacteria)	Microbacteriaceae	Agromyces	Agromyces sp. Soil535
A4R1	A0A1E4L2T4	6,69	7,91E-03	4,99E-02	Pyrroline-5-carboxylate reductase {ECO:0000256|HAMAP-Rule:MF_01925, ECO:0000256|RuleBase:RU003903}	C:cytoplasm|M:pyrroline-5-carboxylate reductase activity|B:L-proline biosynthetic process	1.5.1.2	Arginine and proline metabolism (path:ec00330); Biosynthesis of secondary metabolites (path:ec01110); Biosynthesis of antibiotics (path:ec01130)	Bacteria	Proteobacteria	Xanthomonadales	Gammaproteobacteria	Xanthomonadaceae	0	Xanthomonadaceae bacterium SCN 69-48
A4R1	A0A0N7BB96	6,69	7,91E-03	4,99E-02	Cytochrome c oxidase subunit 1 {ECO:0000256|RuleBase:RU000369}	C:integral component of membrane|C:mitochondrial inner membrane|C:respiratory chain|M:cytochrome-c oxidase activity|M:heme binding|M:metal ion binding|B:aerobic respiration|B:oxidative phosphorylation	1.9.3.1	Oxidative phosphorylation (path:ec00190)	Eukaryota	Chordata	Primates	Mammalia	Hominidae (great apes)	Homo	Homo sapiens (Human)
A4R1	A0A011UV88	6,69	7,91E-03	4,99E-02	Cytochrome c oxidase subunit 1 {ECO:0000256|RuleBase:RU363061}	C:integral component of membrane|C:plasma membrane|C:respiratory chain complex IV|M:cytochrome-c oxidase activity|M:heme binding|M:metal ion binding|B:aerobic respiration|B:electron transport coupled proton transport|B:oxidative phosphorylation	1.9.3.1	Oxidative phosphorylation (path:ec00190)	Bacteria	Proteobacteria	Rhizobiales	Alphaproteobacteria	Phyllobacteriaceae	Aquamicrobium	Aquamicrobium defluvii
A4R1	A0A2M8AMT9	6,69	7,91E-03	4,99E-02	Methionine synthase {ECO:0000256|PIRNR:PIRNR000381}	M:cobalamin binding|M:methionine synthase activity|M:zinc ion binding|B:methylation|B:pteridine-containing compound metabolic process	2.1.1.13	Cysteine and methionine metabolism (path:ec00270); Selenocompound metabolism (path:ec00450); One carbon pool by folate (path:ec00670); Biosynthesis of secondary metabolites (path:ec01110)	Bacteria	Bacteroidetes	Flavobacteriales	Flavobacteriia	Flavobacteriaceae	0	Flavobacteriaceae bacterium CG_4_9_14_3_um_filter_33_16
A4R1	K0CH00	6,69	7,91E-03	4,99E-02	Acetyl-coenzyme A carboxylase carboxyl transferase subunit beta {ECO:0000256|HAMAP-Rule:MF_01395}	C:acetyl-CoA carboxylase complex|M:acetyl-CoA carboxylase activity|M:ATP binding|M:carboxyl- or carbamoyltransferase activity|M:zinc ion binding|B:fatty acid biosynthetic process|B:malonyl-CoA biosynthetic process	2.1.3.15	None	Bacteria	Proteobacteria	Oceanospirillales	Gammaproteobacteria	Alcanivoracaceae	Alcanivorax	Alcanivorax dieselolei
A4R1	A0A2N4UI82	6,69	7,91E-03	4,99E-02	Homoserine O-succinyltransferase {ECO:0000256|HAMAP-Rule:MF_00296}	C:cytoplasm|M:homoserine O-succinyltransferase activity|B:methionine biosynthetic process	2.3.1.46	Cysteine and methionine metabolism (path:ec00270); Sulfur metabolism (path:ec00920); Biosynthesis of secondary metabolites (path:ec01110)	Bacteria	Proteobacteria	Burkholderiales	Betaproteobacteria	Alcaligenaceae	Pusillimonas	Pusillimonas sp. JR1/69-2-13
A4R1	K2PQW6	6,69	7,91E-03	4,99E-02	O-succinylhomoserine sulfhydrylase {ECO:0000256|HAMAP-Rule:MF_02056}	M:lyase activity|M:pyridoxal phosphate binding|M:transferase activity, transferring alkyl or aryl (other than methyl) groups|B:'de novo' L-methionine biosynthetic process|B:homocysteine biosynthetic process|B:transsulfuration	2.5.1.-	None	Bacteria	Bacteroidetes	Flavobacteriales	Flavobacteriia	Flavobacteriaceae	Galbibacter	Galbibacter marinus
A4R1	A0A0Q6LQW5	6,69	7,91E-03	4,99E-02	Phosphoenolpyruvate synthase {ECO:0000256|PIRNR:PIRNR000854}	M:ATP binding|M:metal ion binding|M:pyruvate, water dikinase activity|B:gluconeogenesis|B:pyruvate metabolic process	2.7.9.2	Pyruvate metabolism (path:ec00620); Methane metabolism (path:ec00680); Carbon fixation pathways in prokaryotes (path:ec00720); Microbial metabolism in diverse environments (path:ec01120)	Bacteria	Proteobacteria	Burkholderiales	Betaproteobacteria	0	Rhizobacter	Rhizobacter sp. Root29
A4R1	A0A220SP31	6,69	7,91E-03	4,99E-02	Phospholipase A1 {ECO:0000256|RuleBase:RU366027}	C:cell outer membrane|M:1-acyl-2-lysophosphatidylserine acylhydrolase activity|M:metal ion binding|M:phosphatidylserine 1-acylhydrolase activity|M:phosphatidylcholine 1-acylhydrolase activity|M:phospholipase A2 activity|M:phospholipase A2 activity (consuming 1,2-dipalmitoylphosphatidylcholine)|M:phospholipase A2 activity consuming 1,2-dioleoylphosphatidylethanolamine)|B:lipid catabolic process	3.1.1.4	Glycerophospholipid metabolism (path:ec00564); Ether lipid metabolism (path:ec00565); Arachidonic acid metabolism (path:ec00590); Linoleic acid metabolism (path:ec00591); alpha-Linolenic acid metabolism (path:ec00592); Biosynthesis of secondary metabolites (path:ec01110)	Bacteria	Proteobacteria	Oceanospirillales	Gammaproteobacteria	Alcanivoracaceae	Alcanivorax	Alcanivorax sp. N3-2A
A4R1	A0A1E4V435	6,69	7,91E-03	4,99E-02	Proline iminopeptidase {ECO:0000256|PIRNR:PIRNR006431, ECO:0000256|RuleBase:RU003421}	C:cytoplasm|M:aminopeptidase activity	3.4.11.5	Arginine and proline metabolism (path:ec00330)	Bacteria	Proteobacteria	Pseudomonadales	Gammaproteobacteria	Pseudomonadaceae	Pseudomonas	Pseudomonas sp. 21C1
A4R1	R9GY67	6,69	7,91E-03	4,99E-02	Lon protease {ECO:0000256|HAMAP-Rule:MF_01973, ECO:0000256|PIRNR:PIRNR001174}	C:cytoplasm|M:ATP binding|M:ATP-dependent peptidase activity|M:sequence-specific DNA binding|M:serine-type endopeptidase activity|B:cellular response to heat|B:protein quality control for misfolded or incompletely synthesized proteins	3.4.21.53	None	Bacteria	Bacteroidetes	Sphingobacteriales	Sphingobacteriia	Sphingobacteriaceae	Arcticibacter	Arcticibacter svalbardensis
A4R1	D3Q8D1	6,69	7,91E-03	4,99E-02	GTP cyclohydrolase 1 {ECO:0000256|HAMAP-Rule:MF_00223}	M:GTP binding|M:GTP cyclohydrolase I activity|M:zinc ion binding|B:7,8-dihydroneopterin 3'-triphosphate biosynthetic process|B:one-carbon metabolic process|B:tetrahydrofolate biosynthetic process	3.5.4.16	Folate biosynthesis (path:ec00790)	Bacteria	Actinobacteria	Glycomycetales	Actinobacteria (high G+C Gram-positive bacteria)	Glycomycetaceae	Stackebrandtia	Stackebrandtia nassauensis
A4R1	A0A087MG26	6,69	7,91E-03	4,99E-02	ATP-dependent DNA helicase RecG {ECO:0000256|RuleBase:RU363016}	M:ATP binding|M:DNA helicase activity|M:nucleic acid binding|B:DNA recombination|B:DNA repair	3.6.4.12	None	Bacteria	Proteobacteria	Xanthomonadales	Gammaproteobacteria	Xanthomonadaceae	Arenimonas	Arenimonas donghaensis
A4R1	A0A1E4V0T0	6,69	7,91E-03	4,99E-02	GTPase Obg {ECO:0000256|HAMAP-Rule:MF_01454}	C:cytoplasm|M:GTP binding|M:GTPase activity|M:magnesium ion binding|B:ribosome biogenesis	3.6.5.-	None	Bacteria	Proteobacteria	Pseudomonadales	Gammaproteobacteria	Pseudomonadaceae	Pseudomonas	Pseudomonas sp. 21C1
A4R1	A0A258F4V2	6,69	7,91E-03	4,99E-02	Phosphoenolpyruvate carboxykinase (ATP) {ECO:0000256|HAMAP-Rule:MF_00453, ECO:0000256|SAAS:SAAS01086626}	C:cytoplasm|M:ATP binding|M:kinase activity|M:metal ion binding|M:phosphoenolpyruvate carboxykinase (ATP) activity|B:gluconeogenesis	4.1.1.49	Glycolysis / Gluconeogenesis (path:ec00010); Citrate cycle (TCA cycle) (path:ec00020); Pyruvate metabolism (path:ec00620); Carbon fixation in photosynthetic organisms (path:ec00710); Biosynthesis of secondary metabolites (path:ec01110); Microbial metabolism in diverse environments (path:ec01120); Biosynthesis of antibiotics (path:ec01130)	Bacteria	Bacteroidetes	Flavobacteriales	Flavobacteriia	0	0	Flavobacteriales bacterium 32-35-8
A4R1	A0A0Q7FUW5	6,69	7,91E-03	4,99E-02	4-deoxy-L-threo-5-hexosulose-uronate ketol-isomerase {ECO:0000256|HAMAP-Rule:MF_00687}	M:4-deoxy-L-threo-5-hexosulose-uronate ketol-isomerase activity|M:zinc ion binding|B:pectin catabolic process	5.3.1.17	Pentose and glucuronate interconversions (path:ec00040)	Bacteria	Bacteroidetes	Flavobacteriales	Flavobacteriia	Flavobacteriaceae	Flavobacterium	Flavobacterium sp. Root420
A4R1	Z9JPX2	6,69	7,91E-03	4,99E-02	DNA topoisomerase 1 {ECO:0000256|HAMAP-Rule:MF_00952}	M:DNA binding|M:DNA topoisomerase type I activity|M:metal ion binding|B:DNA topological change	5.6.2.1	None	Bacteria	Actinobacteria	Micrococcales	Actinobacteria (high G+C Gram-positive bacteria)	Dermabacteraceae	Brachybacterium	Brachybacterium phenoliresistens
A4R1	A0A1G0CJL1	6,69	7,91E-03	4,99E-02	DNA topoisomerase (ATP-hydrolyzing) {ECO:0000256|SAAS:SAAS01220951}	M:ATP binding|M:DNA binding|M:DNA topoisomerase type II (ATP-hydrolyzing) activity|B:DNA topological change	5.6.2.2	None	Bacteria	Bacteroidetes	Flavobacteriales	Flavobacteriia	Crocinitomicaceae	Fluviicola	Fluviicola sp. RIFCSPHIGHO2_12_FULL_43_24
A4R1	A0A1W6SLR5	6,69	7,91E-03	4,99E-02	DNA gyrase subunit B {ECO:0000256|HAMAP-Rule:MF_01898}	C:chromosome|C:cytoplasm|M:ATP binding|M:DNA binding|M:DNA topoisomerase type II (ATP-hydrolyzing) activity|M:metal ion binding|B:DNA topological change|B:DNA-dependent DNA replication	5.6.2.2	None	Bacteria	Proteobacteria	Nitrosomonadales	Betaproteobacteria	Nitrosomonadaceae	Nitrosospira	Nitrosospira lacus
A4R1	L8G8T6	6,69	7,91E-03	4,99E-02	Succinate--CoA ligase [ADP-forming] subunit alpha, mitochondrial {ECO:0000256|HAMAP-Rule:MF_03222}	C:mitochondrion|M:cofactor binding|M:nucleotide binding|M:succinate-CoA ligase (ADP-forming) activity|B:tricarboxylic acid cycle	6.2.1.5	Citrate cycle (TCA cycle) (path:ec00020); Propanoate metabolism (path:ec00640); C5-Branched dibasic acid metabolism (path:ec00660); Carbon fixation pathways in prokaryotes (path:ec00720); Biosynthesis of secondary metabolites (path:ec01110); Microbial metabolism in diverse environments (path:ec01120); Biosynthesis of antibiotics (path:ec01130)	Eukaryota	Ascomycota	0	Leotiomycetes	Pseudeurotiaceae	Pseudogymnoascus	Pseudogymnoascus destructans
A4R1	A0A285X7N2	6,69	7,91E-03	4,99E-02	CTP synthase {ECO:0000256|HAMAP-Rule:MF_01227}	M:ATP binding|M:CTP synthase activity|M:metal ion binding|B:'de novo' CTP biosynthetic process|B:glutamine metabolic process	6.3.4.2	Pyrimidine metabolism (path:ec00240)	Bacteria	Bacteroidetes	Flavobacteriales	Flavobacteriia	Flavobacteriaceae	Salinimicrobium	Salinimicrobium sediminis
A4R1	A0A1G8XV92	6,69	7,91E-03	4,99E-02	DNA ligase {ECO:0000256|HAMAP-Rule:MF_01588, ECO:0000256|RuleBase:RU000618}	M:DNA ligase (NAD+) activity|M:metal ion binding|B:DNA repair|B:DNA replication	6.5.1.2	None	Bacteria	Proteobacteria	Pseudomonadales	Gammaproteobacteria	Pseudomonadaceae	Pseudomonas	Pseudomonas indica
A4R1	A0A0J8GR72	6,69	7,91E-03	4,99E-02	Succinate--CoA ligase [ADP-forming] subunit alpha {ECO:0000256|HAMAP-Rule:MF_01988}	M:cofactor binding|M:nucleotide binding|M:succinate-CoA ligase (ADP-forming) activity|B:tricarboxylic acid cycle	6.2.1.5	Citrate cycle (TCA cycle) (path:ec00020); Propanoate metabolism (path:ec00640); C5-Branched dibasic acid metabolism (path:ec00660); Carbon fixation pathways in prokaryotes (path:ec00720); Biosynthesis of secondary metabolites (path:ec01110); Microbial metabolism in diverse environments (path:ec01120); Biosynthesis of antibiotics (path:ec01130)	Bacteria	Proteobacteria	Alteromonadales	Gammaproteobacteria	Alteromonadaceae	Catenovulum	Catenovulum maritimum
A4R1	A0A1M5W0Y5	6,69	7,91E-03	4,99E-02	Threonine--tRNA ligase {ECO:0000256|HAMAP-Rule:MF_00184}	C:cytoplasm|M:ATP binding|M:metal ion binding|M:threonine-tRNA ligase activity|M:tRNA binding|B:threonyl-tRNA aminoacylation	6.1.1.3	Aminoacyl-tRNA biosynthesis (path:ec00970)	Bacteria	Bacteroidetes	Cytophagales	Cytophagia	0	Chryseolinea	Chryseolinea serpens
A4R1	B9XG28	6,69	7,90E-03	4,99E-02	GDP-mannose 4,6-dehydratase {ECO:0000256|HAMAP-Rule:MF_00955}	M:GDP-mannose 4,6-dehydratase activity|M:NADP+ binding|B:GDP-mannose metabolic process	4.2.1.47	Fructose and mannose metabolism (path:ec00051); Amino sugar and nucleotide sugar metabolism (path:ec00520)	Bacteria	Verrucomicrobia	Verrucomicrobiales	Verrucomicrobiae	Verrucomicrobia subdivision 3	Pedosphaera	Pedosphaera parvula
A4R1	A0A220SJ26	6,69	7,89E-03	4,99E-02	3-hydroxydecanoyl-[acyl-carrier-protein] dehydratase {ECO:0000256|HAMAP-Rule:MF_00405}	C:cytoplasm|M:(3R)-hydroxymyristoyl-[acyl-carrier-protein] dehydratase activity|M:3-hydroxydecanoyl-[acyl-carrier-protein] dehydratase activity|M:3-hydroxyoctanoyl-[acyl-carrier-protein] dehydratase activity|M:3-hydroxypalmitoyl-[acyl-carrier-protein] dehydratase activity|M:trans-2-decenoyl-acyl-carrier-protein isomerase activity|B:fatty acid biosynthetic process	5.3.3.14	Fatty acid biosynthesis (path:ec00061)	Bacteria	Proteobacteria	Oceanospirillales	Gammaproteobacteria	Alcanivoracaceae	Alcanivorax	Alcanivorax sp. N3-2A
A4R1	C1AAK2	6,69	7,89E-03	4,99E-02	4-hydroxy-3-methylbut-2-enyl diphosphate reductase {ECO:0000256|SAAS:SAAS01001099}	M:4 iron, 4 sulfur cluster binding|M:4-hydroxy-3-methylbut-2-en-1-yl diphosphate reductase activity|M:metal ion binding|B:dimethylallyl diphosphate biosynthetic process|B:isopentenyl diphosphate biosynthetic process, methylerythritol 4-phosphate pathway	1.17.7.4	Terpenoid backbone biosynthesis (path:ec00900); Biosynthesis of secondary metabolites (path:ec01110); Biosynthesis of antibiotics (path:ec01130)	Bacteria	Gemmatimonadetes	Gemmatimonadales	Gemmatimonadetes	Gemmatimonadaceae	Gemmatimonas	Gemmatimonas aurantiaca
A4R1	A0A1I5P5M6	6,69	7,89E-03	4,99E-02	Lipid A biosynthesis lauroyltransferase {ECO:0000256|HAMAP-Rule:MF_01942}	C:integral component of plasma membrane|M:lauroyltransferase activity|B:Kdo2-lipid A biosynthetic process|B:lipid A biosynthetic process|B:lipopolysaccharide biosynthetic process	2.3.1.241	Lipopolysaccharide biosynthesis (path:ec00540)	Bacteria	Proteobacteria	Pseudomonadales	Gammaproteobacteria	Pseudomonadaceae	Pseudomonas	Pseudomonas borbori
A4R1	A0A1Y5QCA8	6,69	7,87E-03	4,98E-02	S-(hydroxymethyl)glutathione dehydrogenase {ECO:0000256|RuleBase:RU362016}	M:S-(hydroxymethyl)glutathione dehydrogenase activity|M:zinc ion binding|B:ethanol oxidation	1.1.1.284	Methane metabolism (path:ec00680); Microbial metabolism in diverse environments (path:ec01120)	Bacteria	Proteobacteria	Xanthomonadales	Gammaproteobacteria	Xanthomonadaceae	Stenotrophomonas	uncultured Stenotrophomonas sp.
A4R1	A0A1L2YYU6	6,69	7,87E-03	4,98E-02	Cytochrome c oxidase subunit 1 {ECO:0000256|RuleBase:RU000369}	C:integral component of membrane|C:mitochondrial inner membrane|C:respiratory chain|M:cytochrome-c oxidase activity|M:heme binding|M:metal ion binding|B:aerobic respiration|B:oxidative phosphorylation	1.9.3.1	Oxidative phosphorylation (path:ec00190)	Eukaryota	Porifera (sponges)	Homosclerophorida	Homoscleromorpha	Plakinidae	Plakortis	Plakortis symbiotica
A4R1	A0A2E4P9T4	6,69	7,87E-03	4,98E-02	Peptidyl-prolyl cis-trans isomerase {ECO:0000256|RuleBase:RU003915}	M:peptidyl-prolyl cis-trans isomerase activity|B:protein folding	5.2.1.8	None	Bacteria	Bacteroidetes	Flavobacteriales	Flavobacteriia	Flavobacteriaceae	Flavobacterium	Flavobacterium sp.
A4R1	W8FDK4	6,69	7,87E-03	4,98E-02	Serine hydroxymethyltransferase {ECO:0000256|HAMAP-Rule:MF_00051}	C:cytoplasm|M:glycine hydroxymethyltransferase activity|M:methyltransferase activity|M:pyridoxal phosphate binding|B:glycine biosynthetic process from serine|B:methylation|B:tetrahydrofolate interconversion	2.1.2.1	Glycine, serine and threonine metabolism (path:ec00260); Cyanoamino acid metabolism (path:ec00460); Glyoxylate and dicarboxylate metabolism (path:ec00630); One carbon pool by folate (path:ec00670); Methane metabolism (path:ec00680); Biosynthesis of secondary metabolites (path:ec01110); Microbial metabolism in diverse environments (path:ec01120); Biosynthesis of antibiotics (path:ec01130)	Bacteria	Bacteroidetes	Cytophagales	Cytophagia	Hymenobacteraceae	Hymenobacter	Hymenobacter swuensis
A4R1	A0A078M206	6,69	7,88E-03	4,98E-02	Probable malate:quinone oxidoreductase {ECO:0000256|HAMAP-Rule:MF_00212}	M:malate dehydrogenase (menaquinone) activity|M:malate dehydrogenase (quinone) activity|B:tricarboxylic acid cycle	1.1.5.4	Citrate cycle (TCA cycle) (path:ec00020); Pyruvate metabolism (path:ec00620); Biosynthesis of secondary metabolites (path:ec01110); Microbial metabolism in diverse environments (path:ec01120); Biosynthesis of antibiotics (path:ec01130)	Bacteria	Proteobacteria	Pseudomonadales	Gammaproteobacteria	Pseudomonadaceae	Pseudomonas	Pseudomonas saudiphocaensis
A4R1	A0A1E4GNR0	6,69	7,88E-03	4,98E-02	Ribonucleoside-diphosphate reductase subunit beta {ECO:0000256|PIRNR:PIRNR000355}	M:metal ion binding|M:ribonucleoside-diphosphate reductase activity, thioredoxin disulfide as acceptor|B:deoxyribonucleotide biosynthetic process|B:DNA replication	1.17.4.1	Purine metabolism (path:ec00230); Pyrimidine metabolism (path:ec00240); Glutathione metabolism (path:ec00480); Drug metabolism - other enzymes (path:ec00983)	Bacteria	Proteobacteria	Caulobacterales	Alphaproteobacteria	Caulobacteraceae	Phenylobacterium	Phenylobacterium sp. SCN 70-31
A4R1	G8PWM0	6,69	7,88E-03	4,98E-02	NirS {ECO:0000313|EMBL:AEV63755.1}	M:electron transfer activity|M:heme binding|M:hydroxylamine reductase activity|M:metal ion binding|M:nitrite reductase (NO-forming) activity	1.7.99.1	Nitrogen metabolism (path:ec00910)	Bacteria	Proteobacteria	Pseudomonadales	Gammaproteobacteria	Pseudomonadaceae	Pseudomonas	Pseudomonas fluorescens
A4R1	A0A140F2S1	6,69	7,88E-03	4,98E-02	Cytochrome c oxidase subunit 1 {ECO:0000256|RuleBase:RU000369}	C:integral component of membrane|C:mitochondrial inner membrane|C:respiratory chain complex IV|M:cytochrome-c oxidase activity|M:heme binding|M:metal ion binding|B:aerobic respiration|B:oxidative phosphorylation	1.9.3.1	Oxidative phosphorylation (path:ec00190)	Eukaryota	0	Eustigmatales	Eustigmatophyceae	Eustigmataceae	Vischeria	Vischeria sp. CAUP Q 202
A4R1	A0A2M8TZM6	6,69	7,88E-03	4,98E-02	Dual-specificity RNA methyltransferase RlmN {ECO:0000256|HAMAP-Rule:MF_01849}	C:cytoplasm|M:4 iron, 4 sulfur cluster binding|M:metal ion binding|M:rRNA (adenine-C2-)-methyltransferase activity|M:rRNA binding|M:tRNA (adenine-C2-)-methyltransferase activity|M:tRNA binding|B:rRNA base methylation	2.1.1.192	None	Bacteria	Proteobacteria	Rhodospirillales	Alphaproteobacteria	Rhodospirillaceae (purple nonsulfur bacteria)	Ferrovibrio	Ferrovibrio sp.
A4R1	A0A0M9GGE2	6,69	7,88E-03	4,98E-02	Aspartate/tyrosine/aromatic aminotransferase {ECO:0000313|EMBL:KPA90585.1}	M:L-alanine:2-oxoglutarate aminotransferase activity|M:pyridoxal phosphate binding|M:valine-pyruvate transaminase activity|B:biosynthetic process	2.6.1.66	Valine, leucine and isoleucine biosynthesis (path:ec00290); Biosynthesis of secondary metabolites (path:ec01110); Biosynthesis of antibiotics (path:ec01130)	Bacteria	Proteobacteria	Pseudomonadales	Gammaproteobacteria	Pseudomonadaceae	Pseudomonas	Pseudomonas fuscovaginae
A4R1	A0A1Y0FXB8	6,69	7,88E-03	4,98E-02	Histidine kinase {ECO:0000256|SAAS:SAAS00924638}	C:integral component of membrane|M:ATP binding|M:phosphorelay sensor kinase activity	2.7.13.3	None	Bacteria	Proteobacteria	Cellvibrionales	Gammaproteobacteria	Cellvibrionaceae	Cellvibrio	Cellvibrio sp. PSBB006
A4R1	A0A0S2DCX3	6,69	7,88E-03	4,98E-02	Phosphoglycerate kinase {ECO:0000256|HAMAP-Rule:MF_00145, ECO:0000256|RuleBase:RU000532, ECO:0000256|SAAS:SAAS00041088}	C:cytoplasm|M:ATP binding|M:phosphoglycerate kinase activity|B:glycolytic process	2.7.2.3	Glycolysis / Gluconeogenesis (path:ec00010); Carbon fixation in photosynthetic organisms (path:ec00710); Biosynthesis of secondary metabolites (path:ec01110); Microbial metabolism in diverse environments (path:ec01120); Biosynthesis of antibiotics (path:ec01130)	Bacteria	Proteobacteria	Xanthomonadales	Gammaproteobacteria	Xanthomonadaceae	Lysobacter	Lysobacter enzymogenes
A4R1	L8JYY4	6,69	7,88E-03	4,98E-02	Polyribonucleotide nucleotidyltransferase {ECO:0000256|HAMAP-Rule:MF_01595}	C:cytoplasm|M:magnesium ion binding|M:polyribonucleotide nucleotidyltransferase activity|M:RNA binding|B:mRNA catabolic process|B:RNA processing	2.7.7.8	Purine metabolism (path:ec00230); Pyrimidine metabolism (path:ec00240)	Bacteria	Bacteroidetes	Cytophagales	Cytophagia	Flammeovirgaceae	Fulvivirga	Fulvivirga imtechensis
A4R1	A0A110AZV5	6,69	7,88E-03	4,98E-02	Ribonuclease G {ECO:0000313|EMBL:BAU52137.1}	M:ribonuclease activity|M:RNA binding|B:RNA processing	3.1.26.-	None	Bacteria	Bacteroidetes	Sphingobacteriales	Sphingobacteriia	Sphingobacteriaceae	Mucilaginibacter	Mucilaginibacter gotjawali
A4R1	V6SRZ2	6,69	7,88E-03	4,98E-02	Ribonuclease G {ECO:0000313|EMBL:ESU28967.1}	M:ribonuclease P activity|M:RNA binding|B:RNA processing	3.1.26.5	None	Bacteria	Bacteroidetes	Flavobacteriales	Flavobacteriia	Flavobacteriaceae	Flavobacterium	Flavobacterium limnosediminis
A4R1	A0A1M3G2U2	6,69	7,88E-03	4,98E-02	Zinc metalloprotease {ECO:0000256|RuleBase:RU362031}	C:integral component of membrane|C:plasma membrane|M:metal ion binding|M:metalloendopeptidase activity	3.4.24.-	None	Bacteria	Bacteroidetes	Sphingobacteriales	Sphingobacteriia	0	0	Sphingobacteriales bacterium 46-32
A4R1	G8PYP5	6,69	7,88E-03	4,98E-02	Sigma-54 dependent transcriptional regulator {ECO:0000313|EMBL:AEV62683.1}	M:ATP binding|M:nucleoside-triphosphatase activity|M:sequence-specific DNA binding|M:transcription factor binding|B:regulation of transcription, DNA-templated	3.6.1.15	Purine metabolism (path:ec00230); Thiamine metabolism (path:ec00730)	Bacteria	Proteobacteria	Pseudomonadales	Gammaproteobacteria	Pseudomonadaceae	Pseudomonas	Pseudomonas fluorescens
A4R1	A0A2I0FDD8	6,69	7,88E-03	4,98E-02	Aconitate hydratase {ECO:0000256|RuleBase:RU361275}	M:4 iron, 4 sulfur cluster binding|M:aconitate hydratase activity|M:citrate dehydratase activity	4.2.1.3	Citrate cycle (TCA cycle) (path:ec00020); Glyoxylate and dicarboxylate metabolism (path:ec00630); Carbon fixation pathways in prokaryotes (path:ec00720); Biosynthesis of secondary metabolites (path:ec01110); Microbial metabolism in diverse environments (path:ec01120); Biosynthesis of antibiotics (path:ec01130)	Bacteria	Firmicutes	Bacillales	Bacilli	Planococcaceae	Planomicrobium	Planomicrobium sp. MB-3u-38
A4R1	A0A110B057	6,69	7,88E-03	4,98E-02	Dihydroxy-acid dehydratase {ECO:0000256|HAMAP-Rule:MF_00012, ECO:0000256|SAAS:SAAS00943824}	M:4 iron, 4 sulfur cluster binding|M:dihydroxy-acid dehydratase activity|M:metal ion binding|B:isoleucine biosynthetic process|B:valine biosynthetic process	4.2.1.9	Valine, leucine and isoleucine biosynthesis (path:ec00290); Pantothenate and CoA biosynthesis (path:ec00770); Biosynthesis of secondary metabolites (path:ec01110); Biosynthesis of antibiotics (path:ec01130)	Bacteria	Bacteroidetes	Sphingobacteriales	Sphingobacteriia	Sphingobacteriaceae	Mucilaginibacter	Mucilaginibacter gotjawali
A4R1	A2SFL0	6,69	7,88E-03	4,98E-02	Dihydroxy-acid dehydratase {ECO:0000255|HAMAP-Rule:MF_00012}	M:4 iron, 4 sulfur cluster binding|M:dihydroxy-acid dehydratase activity|M:metal ion binding|B:isoleucine biosynthetic process|B:valine biosynthetic process	4.2.1.9	Valine, leucine and isoleucine biosynthesis (path:ec00290); Pantothenate and CoA biosynthesis (path:ec00770); Biosynthesis of secondary metabolites (path:ec01110); Biosynthesis of antibiotics (path:ec01130)	Bacteria	Proteobacteria	Burkholderiales	Betaproteobacteria	0	Methylibium	Methylibium petroleiphilum
A4R1	A0A2M8NXH9	6,69	7,88E-03	4,98E-02	Isoleucine--tRNA ligase {ECO:0000256|HAMAP-Rule:MF_02003}	C:cytoplasm|M:aminoacyl-tRNA editing activity|M:ATP binding|M:isoleucine-tRNA ligase activity|M:tRNA binding|M:zinc ion binding|B:isoleucyl-tRNA aminoacylation	6.1.1.5	Aminoacyl-tRNA biosynthesis (path:ec00970)	Bacteria	Chloroflexi	0	Candidatus Thermofonsia	0	0	Candidatus Thermofonsia Clade 2 bacterium
A4R1	A0A0P7FCN7	6,69	7,88E-03	4,98E-02	Glutamate--cysteine ligase {ECO:0000256|PIRNR:PIRNR017901}	M:ATP binding|M:glutamate-cysteine ligase activity|B:glutathione biosynthetic process	6.3.2.2	Cysteine and methionine metabolism (path:ec00270); Glutathione metabolism (path:ec00480)	0	0	0	0	0	0	0
A4R1	A0A1V8RKA0	6,69	7,87E-03	4,98E-02	5-aminolevulinate synthase {ECO:0000256|RuleBase:RU910713}	M:5-aminolevulinate synthase activity|M:pyridoxal phosphate binding|B:protoporphyrinogen IX biosynthetic process	2.3.1.37	Glycine, serine and threonine metabolism (path:ec00260); Porphyrin and chlorophyll metabolism (path:ec00860); Biosynthesis of secondary metabolites (path:ec01110)	Bacteria	Proteobacteria	Rhizobiales	Alphaproteobacteria	Phyllobacteriaceae	Pseudaminobacter	Pseudaminobacter manganicus
A4R1	A0A1Q3MAX4	6,69	7,86E-03	4,98E-02	Phospho-2-dehydro-3-deoxyheptonate aldolase {ECO:0000256|RuleBase:RU363071}	M:3-deoxy-7-phosphoheptulonate synthase activity|B:aromatic amino acid family biosynthetic process	2.5.1.54	Phenylalanine, tyrosine and tryptophan biosynthesis (path:ec00400); Biosynthesis of secondary metabolites (path:ec01110); Biosynthesis of antibiotics (path:ec01130)	Bacteria	Proteobacteria	Sphingomonadales	Alphaproteobacteria	Erythrobacteraceae	Altererythrobacter	Altererythrobacter sp. 66-12
A4R1	K5YEV0	6,69	7,85E-03	4,97E-02	3-deoxy-manno-octulosonate cytidylyltransferase {ECO:0000256|HAMAP-Rule:MF_00057}	C:cytoplasm|M:3-deoxy-manno-octulosonate cytidylyltransferase activity|B:CMP-keto-3-deoxy-D-manno-octulosonic acid biosynthetic process|B:lipopolysaccharide biosynthetic process	2.7.7.38	Lipopolysaccharide biosynthesis (path:ec00540)	Bacteria	Proteobacteria	Pseudomonadales	Gammaproteobacteria	Pseudomonadaceae	Pseudomonas	Pseudomonas sp. Chol1
A4R1	A0A1M5MG18	6,69	7,85E-03	4,97E-02	Multifunctional fusion protein {ECO:0000256|HAMAP-Rule:MF_00388, ECO:0000256|HAMAP-Rule:MF_00406}	C:cytoplasm|M:(3R)-hydroxymyristoyl-[acyl-carrier-protein] dehydratase activity|M:3-hydroxydecanoyl-[acyl-carrier-protein] dehydratase activity|M:3-hydroxyoctanoyl-[acyl-carrier-protein] dehydratase activity|M:3-hydroxypalmitoyl-[acyl-carrier-protein] dehydratase activity|M:metal ion binding|M:UDP-3-O-[3-hydroxymyristoyl] N-acetylglucosamine deacetylase activity|M:UDP-3-O-acyl-N-acetylglucosamine…	3.5.1.108	Lipopolysaccharide biosynthesis (path:ec00540)	Bacteria	Bacteroidetes	Flavobacteriales	Flavobacteriia	Flavobacteriaceae	Flavobacterium	Flavobacterium fluvii
A4R1	E4TQK8	6,69	7,86E-03	4,98E-02	Protein-glutamate methylesterase {ECO:0000256|SAAS:SAAS00706697}	C:cytoplasm|M:phosphorelay response regulator activity|M:protein-glutamate methylesterase activity|B:chemotaxis	3.1.1.61	None	Bacteria	Bacteroidetes	Cytophagales	Cytophagia	Flammeovirgaceae	Marivirga	Marivirga tractuosa
A4R1	A0A1G9KM20	6,69	7,85E-03	4,97E-02	Orotate phosphoribosyltransferase {ECO:0000256|HAMAP-Rule:MF_01208, ECO:0000256|SAAS:SAAS00615437}	M:magnesium ion binding|M:orotate phosphoribosyltransferase activity|B:'de novo' UMP biosynthetic process|B:nucleoside metabolic process	2.4.2.10	Pyrimidine metabolism (path:ec00240); Drug metabolism - other enzymes (path:ec00983)	Bacteria	Proteobacteria	Oceanospirillales	Gammaproteobacteria	Halomonadaceae	Halomonas	Halomonas muralis
A4R1	A0A2M8U0N2	6,69	7,85E-03	4,97E-02	Uridylate kinase {ECO:0000256|HAMAP-Rule:MF_01220}	C:cytoplasm|M:ATP binding|M:UMP kinase activity|B:'de novo' CTP biosynthetic process	2.7.4.22	Pyrimidine metabolism (path:ec00240)	Bacteria	Proteobacteria	Rhodospirillales	Alphaproteobacteria	Rhodospirillaceae (purple nonsulfur bacteria)	Ferrovibrio	Ferrovibrio sp.
A4R1	A0A0Q5V2E7	6,70	7,85E-03	4,97E-02	Putative NADH dehydrogenase/NAD(P)H nitroreductase ASG17_03930 {ECO:0000256|HAMAP-Rule:MF_01204}	M:oxidoreductase activity	1.-.-.-	None	Bacteria	Proteobacteria	Caulobacterales	Alphaproteobacteria	Caulobacteraceae	Brevundimonas	Brevundimonas sp. Leaf363
A4R1	A0A1Y0FUK0	6,70	2,41E-05	9,98E-04	Dihydrolipoyllysine-residue succinyltransferase component of 2-oxoglutarate dehydrogenase complex {ECO:0000256|RuleBase:RU361138}	C:oxoglutarate dehydrogenase complex|M:dihydrolipoyllysine-residue succinyltransferase activity|B:L-lysine catabolic process to acetyl-CoA via saccharopine|B:tricarboxylic acid cycle	2.3.1.61	Citrate cycle (TCA cycle) (path:ec00020); Lysine degradation (path:ec00310); Biosynthesis of secondary metabolites (path:ec01110); Microbial metabolism in diverse environments (path:ec01120); Biosynthesis of antibiotics (path:ec01130)	Bacteria	Proteobacteria	Cellvibrionales	Gammaproteobacteria	Cellvibrionaceae	Cellvibrio	Cellvibrio sp. PSBB006
A4R1	A0A0A1YEV4	6,70	7,84E-03	4,97E-02	UDP-N-acetylglucosamine--N-acetylmuramyl-(pentapeptide) pyrophosphoryl-undecaprenol N-acetylglucosamine transferase {ECO:0000256|HAMAP-Rule:MF_00033, ECO:0000256|SAAS:SAAS00082867}	C:plasma membrane|M:UDP-N-acetyl-D-glucosamine:N-acetylmuramoyl-L-alanyl-D-glutamyl-meso-2,6-diaminopimelyl-D-alanyl-D-alanine-diphosphoundecaprenol 4-beta-N-acetylglucosaminlytransferase activity|M:undecaprenyldiphospho-muramoylpentapeptide beta-N-acetylglucosaminyltransferase activity|B:carbohydrate metabolic process|B:cell cycle|B:cell division|B:cell wall organization|B:lipid glycosylation|B:…	2.4.1.227	Peptidoglycan biosynthesis (path:ec00550)	Bacteria	Proteobacteria	Pseudomonadales	Gammaproteobacteria	Pseudomonadaceae	Pseudomonas	Pseudomonas taeanensis
A4R1	A0A2E0L6L9	6,70	7,84E-03	4,97E-02	Small ribosomal subunit biogenesis GTPase RsgA {ECO:0000256|HAMAP-Rule:MF_01820}	C:cytoplasm|M:GTP binding|M:GTPase activity|M:metal ion binding|M:rRNA binding|B:ribosomal small subunit biogenesis	3.6.1.-	None	Bacteria	Chloroflexi	Anaerolineales	Anaerolineae	Anaerolineaceae	0	Anaerolineaceae bacterium
A4R1	A0A1V8SHX5	6,70	7,82E-03	4,96E-02	Glyceraldehyde-3-phosphate dehydrogenase {ECO:0000256|RuleBase:RU361160}	M:glyceraldehyde-3-phosphate dehydrogenase (NAD+) (phosphorylating) activity|M:NAD binding|M:NADP binding|B:glucose metabolic process|B:glycolytic process	1.2.1.12	Glycolysis / Gluconeogenesis (path:ec00010); Carbon fixation in photosynthetic organisms (path:ec00710); Biosynthesis of secondary metabolites (path:ec01110); Microbial metabolism in diverse environments (path:ec01120); Biosynthesis of antibiotics (path:ec01130)	Eukaryota	Ascomycota	Cladosporiales	Dothideomycetes	Cladosporiaceae	Rachicladosporium	Rachicladosporium antarcticum
A4R1	A0A177CRM9	6,70	7,82E-03	4,96E-02	Beta-xylanase {ECO:0000256|RuleBase:RU361174}	C:extracellular region|M:cellulose binding|M:endo-1,4-beta-xylanase activity|B:xylan catabolic process	3.2.1.8	None	Eukaryota	Ascomycota	Pleosporales	Dothideomycetes	Didymosphaeriaceae	Paraphaeosphaeria	Paraphaeosphaeria sporulosa
A4R1	A0A1Y0G2N7	6,70	7,82E-03	4,96E-02	Ion-translocating oxidoreductase complex subunit A {ECO:0000256|HAMAP-Rule:MF_00459, ECO:0000256|SAAS:SAAS01034713}	C:integral component of membrane|C:plasma membrane|B:electron transport chain	7.-.-.-	None	Bacteria	Proteobacteria	Cellvibrionales	Gammaproteobacteria	Cellvibrionaceae	Cellvibrio	Cellvibrio sp. PSBB006
A4R1	A0A0T2Q8F8	6,70	7,82E-03	4,96E-02	Malic enzyme {ECO:0000313|EMBL:KRA80504.1}	M:malate dehydrogenase (decarboxylating) (NAD+) activity|M:malate dehydrogenase (decarboxylating) (NADP+) activity|M:metal ion binding|M:NAD binding|M:oxaloacetate decarboxylase activity|M:transferase activity, transferring acyl groups|B:malate metabolic process	1.1.1.40	Pyruvate metabolism (path:ec00620); Carbon fixation in photosynthetic organisms (path:ec00710); Microbial metabolism in diverse environments (path:ec01120)	Bacteria	Proteobacteria	Sphingomonadales	Alphaproteobacteria	Erythrobacteraceae	Altererythrobacter	Altererythrobacter sp. Root672
A4R1	A0A1I3R793	6,70	4,60E-04	7,33E-03	Superoxide dismutase {ECO:0000256|RuleBase:RU000414}	M:metal ion binding|M:superoxide dismutase activity	1.15.1.1	None	Bacteria	Bacteroidetes	Sphingobacteriales	Sphingobacteriia	Sphingobacteriaceae	Parapedobacter	Parapedobacter indicus
A4R1	L8JNA4	6,70	7,82E-03	4,96E-02	Pyruvate dehydrogenase E1 component subunit alpha {ECO:0000256|RuleBase:RU361139}	C:intracellular membrane-bounded organelle|M:pyruvate dehydrogenase (acetyl-transferring) activity|B:acetyl-CoA biosynthetic process from pyruvate	1.2.4.1	Glycolysis / Gluconeogenesis (path:ec00010); Citrate cycle (TCA cycle) (path:ec00020); Pyruvate metabolism (path:ec00620); Biosynthesis of secondary metabolites (path:ec01110); Microbial metabolism in diverse environments (path:ec01120); Biosynthesis of antibiotics (path:ec01130)	Bacteria	Bacteroidetes	Cytophagales	Cytophagia	Flammeovirgaceae	Fulvivirga	Fulvivirga imtechensis
A4R1	A0A220SQ90	6,70	7,81E-03	4,95E-02	Corrinoid adenosyltransferase {ECO:0000256|PIRNR:PIRNR015617}	C:cytoplasm|M:ATP binding|M:cob(I)yrinic acid a,c-diamide adenosyltransferase activity|B:cobalamin biosynthetic process|B:porphyrin-containing compound biosynthetic process	2.5.1.17	Porphyrin and chlorophyll metabolism (path:ec00860)	Bacteria	Proteobacteria	Oceanospirillales	Gammaproteobacteria	Alcanivoracaceae	Alcanivorax	Alcanivorax sp. N3-2A
A4R1	K2QLS1	6,70	7,81E-03	4,95E-02	Primosomal protein N' {ECO:0000256|HAMAP-Rule:MF_00983}	C:primosome complex|M:ATP binding|M:DNA binding|M:DNA helicase activity|M:zinc ion binding|B:DNA replication, synthesis of RNA primer|B:DNA unwinding involved in DNA replication	3.6.4.-	None	Bacteria	Bacteroidetes	Flavobacteriales	Flavobacteriia	Flavobacteriaceae	Galbibacter	Galbibacter marinus
A4R1	A0A2A9DVY6	6,70	7,82E-03	4,96E-02	Thymidylate kinase {ECO:0000256|HAMAP-Rule:MF_00165}	M:ATP binding|M:thymidylate kinase activity|B:dTDP biosynthetic process|B:dTTP biosynthetic process	2.7.4.9	Pyrimidine metabolism (path:ec00240)	Bacteria	Actinobacteria	Micrococcales	Actinobacteria (high G+C Gram-positive bacteria)	Microbacteriaceae	Microbacterium	Microbacterium agarici
A4R1	I6MHS0	6,70	7,79E-03	4,95E-02	Ribulose bisphosphate carboxylase large chain {ECO:0000256|RuleBase:RU000302}	C:chloroplast|M:magnesium ion binding|M:monooxygenase activity|M:ribulose-bisphosphate carboxylase activity|B:photorespiration|B:reductive pentose-phosphate cycle	4.1.1.39	Glyoxylate and dicarboxylate metabolism (path:ec00630); Carbon fixation in photosynthetic organisms (path:ec00710); Biosynthesis of secondary metabolites (path:ec01110); Microbial metabolism in diverse environments (path:ec01120); Biosynthesis of antibiotics (path:ec01130)	Eukaryota	Streptophyta	Poales	Magnoliopsida	Poaceae	Setaria	Setaria italica (Foxtail millet) (Panicum italicum)
A4R1	A0A0C1HC06	6,70	7,80E-03	4,95E-02	Biotin carboxylase {ECO:0000256|RuleBase:RU365063}	M:acetyl-CoA carboxylase activity|M:ATP binding|M:biotin carboxylase activity|M:metal ion binding|B:fatty acid biosynthetic process|B:malonyl-CoA biosynthetic process	6.4.1.2	Fatty acid biosynthesis (path:ec00061); Aflatoxin biosynthesis (path:ec00254); Pyruvate metabolism (path:ec00620); Propanoate metabolism (path:ec00640); Carbon fixation pathways in prokaryotes (path:ec00720); Biosynthesis of secondary metabolites (path:ec01110); Microbial metabolism in diverse environments (path:ec01120); Biosynthesis of antibiotics (path:ec01130)	Bacteria	Chlamydiae	Parachlamydiales	Chlamydiia	Parachlamydiaceae	Candidatus Protochlamydia	Candidatus Protochlamydia amoebophila
A4R1	A0A291GZ74	6,70	7,80E-03	4,95E-02	tRNA (guanine-N(1)-)-methyltransferase {ECO:0000256|HAMAP-Rule:MF_00605, ECO:0000256|RuleBase:RU003464, ECO:0000256|SAAS:SAAS01166819}	C:cytoplasm|M:tRNA (guanine(37)-N(1))-methyltransferase activity	2.1.1.228	None	Bacteria	Actinobacteria	Micrococcales	Actinobacteria (high G+C Gram-positive bacteria)	Dermabacteraceae	Brachybacterium	Brachybacterium ginsengisoli
A4R1	A0A172U397	6,70	7,80E-03	4,95E-02	ATP-dependent Clp protease proteolytic subunit {ECO:0000256|HAMAP-Rule:MF_00444, ECO:0000256|RuleBase:RU003567}	C:cytoplasm|M:serine-type endopeptidase activity	3.4.21.92	None	Bacteria	Bacteroidetes	Chitinophagales	Chitinophagia	Chitinophagaceae	Flavisolibacter	Flavisolibacter tropicus
A4R1	D2UXR2	6,70	7,80E-03	4,95E-02	Proteasome endopeptidase complex {ECO:0000256|PROSITE-ProRule:PRU00808}	C:cytoplasm|C:nucleus|C:proteasome core complex, alpha-subunit complex|M:threonine-type endopeptidase activity|B:proteasome-mediated ubiquitin-dependent protein catabolic process	3.4.25.1	None	Eukaryota	Heterolobosea	0	0	Vahlkampfiidae	Naegleria	Naegleria gruberi (Amoeba)
A4R1	L8JKP5	6,70	7,80E-03	4,95E-02	Replicative DNA helicase {ECO:0000256|RuleBase:RU362085}	C:primosome complex|M:ATP binding|M:DNA binding|M:DNA helicase activity|B:DNA replication, synthesis of RNA primer	3.6.4.12	None	Bacteria	Bacteroidetes	Cytophagales	Cytophagia	Flammeovirgaceae	Fulvivirga	Fulvivirga imtechensis
A4R1	A0A098LCE6	6,70	7,80E-03	4,95E-02	Enolase {ECO:0000256|HAMAP-Rule:MF_00318}	C:cell surface|C:extracellular region|C:phosphopyruvate hydratase complex|M:magnesium ion binding|M:phosphopyruvate hydratase activity|B:glycolytic process	4.2.1.11	Glycolysis / Gluconeogenesis (path:ec00010); Methane metabolism (path:ec00680); Biosynthesis of secondary metabolites (path:ec01110); Microbial metabolism in diverse environments (path:ec01120); Biosynthesis of antibiotics (path:ec01130)	Bacteria	Bacteroidetes	Cytophagales	Cytophagia	Cytophagaceae	Sporocytophaga	Sporocytophaga myxococcoides
A4R1	M5DRY8	6,70	7,80E-03	4,95E-02	Succinate--CoA ligase [ADP-forming] subunit beta {ECO:0000256|HAMAP-Rule:MF_00558}	M:ATP binding|M:magnesium ion binding|M:succinate-CoA ligase (ADP-forming) activity|B:tricarboxylic acid cycle	6.2.1.5	Citrate cycle (TCA cycle) (path:ec00020); Propanoate metabolism (path:ec00640); C5-Branched dibasic acid metabolism (path:ec00660); Carbon fixation pathways in prokaryotes (path:ec00720); Biosynthesis of secondary metabolites (path:ec01110); Microbial metabolism in diverse environments (path:ec01120); Biosynthesis of antibiotics (path:ec01130)	Bacteria	Proteobacteria	Oceanospirillales	Gammaproteobacteria	Oceanospirillaceae	Thalassolituus	Thalassolituus oleivorans
A4R1	W0RMI8	6,70	7,79E-03	4,95E-02	HPr kinase/phosphorylase {ECO:0000256|HAMAP-Rule:MF_01249, ECO:0000256|SAAS:SAAS00754002}	M:ATP binding|M:magnesium ion binding|M:phosphorelay sensor kinase activity|M:protein serine/threonine kinase activity|M:protein serine/threonine/tyrosine kinase activity|B:regulation of carbohydrate metabolic process	2.7.4.-	None	Bacteria	Gemmatimonadetes	Gemmatimonadales	Gemmatimonadetes	Gemmatimonadaceae	Gemmatirosa	Gemmatirosa kalamazoonesis
A4R1	A0A024KBR7	6,70	7,78E-03	4,94E-02	Cysteine desulfurase {ECO:0000313|EMBL:CDP51076.1}	M:cysteine desulfurase activity	2.8.1.7	Thiamine metabolism (path:ec00730)	Bacteria	Proteobacteria	Rhizobiales	Alphaproteobacteria	Hyphomicrobiaceae	Devosia	Devosia sp. DBB001
A4R1	A0A2M8UFE9	6,70	7,78E-03	4,94E-02	Glutamine synthetase {ECO:0000256|RuleBase:RU004356}	C:cytoplasm|M:ATP binding|M:glutamate-ammonia ligase activity|B:glutamine biosynthetic process	6.3.1.2	Arginine biosynthesis (path:ec00220); Alanine, aspartate and glutamate metabolism (path:ec00250); Glyoxylate and dicarboxylate metabolism (path:ec00630); Nitrogen metabolism (path:ec00910); Microbial metabolism in diverse environments (path:ec01120)	Bacteria	Proteobacteria	Rhodospirillales	Alphaproteobacteria	Rhodospirillaceae (purple nonsulfur bacteria)	Ferrovibrio	Ferrovibrio sp.
A4R1	F4GR16	6,70	7,78E-03	4,94E-02	Proline iminopeptidase {ECO:0000256|PIRNR:PIRNR006431, ECO:0000256|RuleBase:RU003421}	C:cytoplasm|M:aminopeptidase activity	3.4.11.5	Arginine and proline metabolism (path:ec00330)	Bacteria	Proteobacteria	Burkholderiales	Betaproteobacteria	Alcaligenaceae	Pusillimonas	Pusillimonas sp. (strain T7-7)
A4R1	A0A0M8MCG0	6,70	7,79E-03	4,94E-02	Probable endolytic peptidoglycan transglycosylase RlpA {ECO:0000256|HAMAP-Rule:MF_02071}	M:lyase activity|M:lytic endotransglycosylase activity|B:cell wall organization|B:peptidoglycan metabolic process	4.2.2.-	None	Bacteria	Bacteroidetes	Flavobacteriales	Flavobacteriia	Flavobacteriaceae	Flavobacterium	Flavobacterium akiainvivens
A4R1	F4C3A7	6,70	7,78E-03	4,94E-02	Fumarate hydratase class II {ECO:0000256|HAMAP-Rule:MF_00743}	C:tricarboxylic acid cycle enzyme complex|M:fumarate hydratase activity|B:fumarate metabolic process|B:tricarboxylic acid cycle	4.2.1.2	Citrate cycle (TCA cycle) (path:ec00020); Pyruvate metabolism (path:ec00620); Carbon fixation pathways in prokaryotes (path:ec00720); Biosynthesis of secondary metabolites (path:ec01110); Microbial metabolism in diverse environments (path:ec01120); Biosynthesis of antibiotics (path:ec01130)	Bacteria	Bacteroidetes	Sphingobacteriales	Sphingobacteriia	Sphingobacteriaceae	Sphingobacterium	Sphingobacterium sp. (strain 21)
A4R1	A0A2G4IE56	6,70	7,78E-03	4,94E-02	Flavin-dependent thymidylate synthase {ECO:0000256|HAMAP-Rule:MF_01408}	M:flavin adenine dinucleotide binding|M:thymidylate synthase (FAD) activity|B:dTMP biosynthetic process|B:dTTP biosynthetic process|B:methylation	2.1.1.148	Pyrimidine metabolism (path:ec00240); One carbon pool by folate (path:ec00670)	Bacteria	Gemmatimonadetes	0	0	0	0	Gemmatimonadetes bacterium
A4R1	Q1GT90	6,70	7,78E-03	4,94E-02	3-oxoacyl-[acyl-carrier-protein] synthase 3 {ECO:0000255|HAMAP-Rule:MF_01815}	C:cytoplasm|M:3-oxoacyl-[acyl-carrier-protein] synthase activity|M:beta-ketoacyl-acyl-carrier-protein synthase III activity|B:fatty acid biosynthetic process	2.3.1.180	Fatty acid biosynthesis (path:ec00061)	Bacteria	Proteobacteria	Sphingomonadales	Alphaproteobacteria	Sphingomonadaceae	Sphingopyxis	Sphingopyxis alaskensis
A4R1	B9XBX3	6,70	7,77E-03	4,94E-02	Biotin carboxylase {ECO:0000256|RuleBase:RU365063}	M:acetyl-CoA carboxylase activity|M:ATP binding|M:biotin carboxylase activity|M:metal ion binding|B:fatty acid biosynthetic process|B:malonyl-CoA biosynthetic process	6.4.1.2	Fatty acid biosynthesis (path:ec00061); Aflatoxin biosynthesis (path:ec00254); Pyruvate metabolism (path:ec00620); Propanoate metabolism (path:ec00640); Carbon fixation pathways in prokaryotes (path:ec00720); Biosynthesis of secondary metabolites (path:ec01110); Microbial metabolism in diverse environments (path:ec01120); Biosynthesis of antibiotics (path:ec01130)	Bacteria	Verrucomicrobia	Verrucomicrobiales	Verrucomicrobiae	Verrucomicrobia subdivision 3	Pedosphaera	Pedosphaera parvula
A4R1	A0A136P567	6,70	7,77E-03	4,94E-02	NADH-quinone oxidoreductase subunit B {ECO:0000256|HAMAP-Rule:MF_01356}	C:plasma membrane|M:4 iron, 4 sulfur cluster binding|M:iron ion binding|M:NADH dehydrogenase (ubiquinone) activity|M:quinone binding	7.1.1.-	None	Bacteria	Chloroflexi	0	0	0	0	Chloroflexi bacterium OLB13
A4R1	A0A1E4BCH4	6,70	7,76E-03	4,93E-02	Phosphate acyltransferase {ECO:0000256|HAMAP-Rule:MF_00019, ECO:0000256|SAAS:SAAS00962511}	C:cytoplasm|M:phosphate:acyl-[acyl carrier protein] acyltransferase activity|B:fatty acid biosynthetic process|B:phospholipid biosynthetic process	2.3.1.274	None	Bacteria	Gemmatimonadetes	0	0	0	0	Gemmatimonadetes bacterium SCN 70-22
A4R1	A0A1G3EJK4	6,70	7,76E-03	4,93E-02	Phenylalanine--tRNA ligase alpha subunit {ECO:0000256|HAMAP-Rule:MF_00281}	C:cytoplasm|M:ATP binding|M:magnesium ion binding|M:phenylalanine-tRNA ligase activity|M:tRNA binding|B:phenylalanyl-tRNA aminoacylation	6.1.1.20	Aminoacyl-tRNA biosynthesis (path:ec00970)	Bacteria	Proteobacteria	Pseudomonadales	Gammaproteobacteria	0	0	Pseudomonadales bacterium RIFCSPLOWO2_12_59_9
A4R1	A0A1M5KZC4	6,70	7,77E-03	4,94E-02	2-dehydro-3-deoxyphosphooctonate aldolase {ECO:0000256|HAMAP-Rule:MF_00056}	C:cytoplasm|M:3-deoxy-8-phosphooctulonate synthase activity|B:keto-3-deoxy-D-manno-octulosonic acid biosynthetic process	2.5.1.55	Lipopolysaccharide biosynthesis (path:ec00540)	Bacteria	Bacteroidetes	Cytophagales	Cytophagia	0	Chryseolinea	Chryseolinea serpens
A4R1	Q9TAH6	6,70	7,75E-03	4,93E-02	NADH-ubiquinone oxidoreductase chain 1 {ECO:0000256|RuleBase:RU000473}	C:integral component of membrane|C:mitochondrial inner membrane|M:NADH dehydrogenase (ubiquinone) activity	7.1.1.2	None	Eukaryota	0	Bicosoecida	Bigyra	Cafeteriaceae	Cafeteria	Cafeteria roenbergensis (Marine flagellate)
A4R1	A0A2N2LMQ9	6,70	7,74E-03	4,93E-02	Acetyl-CoA C-acyltransferase {ECO:0000313|EMBL:PKN82837.1}	M:acetyl-CoA C-acetyltransferase activity	2.3.1.9	Fatty acid degradation (path:ec00071); Synthesis and degradation of ketone bodies (path:ec00072); Valine, leucine and isoleucine degradation (path:ec00280); Lysine degradation (path:ec00310); Benzoate degradation (path:ec00362); Tryptophan metabolism (path:ec00380); Pyruvate metabolism (path:ec00620); Glyoxylate and dicarboxylate metabolism (path:ec00630); Propanoate metabolism (path:ec00640); Bu…	Bacteria	Chloroflexi	0	0	0	0	Chloroflexi bacterium HGW-Chloroflexi-9
A4R1	A0A1V3R764	6,70	7,74E-03	4,93E-02	tRNA-specific 2-thiouridylase MnmA {ECO:0000256|HAMAP-Rule:MF_00144}	C:cytoplasm|M:ATP binding|M:sulfurtransferase activity|M:tRNA binding|B:tRNA modification	2.8.1.13	None	Bacteria	Bacteroidetes	Cytophagales	Cytophagia	Cyclobacteriaceae	Algoriphagus	Algoriphagus sp. A40
A4R1	A0A0T2NI29	6,70	7,73E-03	4,92E-02	Threonylcarbamoyl-AMP synthase {ECO:0000256|PIRNR:PIRNR004930}	C:cytoplasm|M:ATP binding|M:double-stranded RNA binding|M:L-threonylcarbamoyladenylate synthase|B:tRNA processing	2.7.7.87	None	Bacteria	Proteobacteria	Rhizobiales	Alphaproteobacteria	Hyphomicrobiaceae	Devosia	Devosia sp. Root635
A4R1	A0A0A2M4T9	6,70	7,73E-03	4,92E-02	Biotin synthase {ECO:0000256|HAMAP-Rule:MF_01694, ECO:0000256|SAAS:SAAS00833216}	M:2 iron, 2 sulfur cluster binding|M:4 iron, 4 sulfur cluster binding|M:biotin synthase activity|M:iron ion binding|B:biotin biosynthetic process	2.8.1.6	Biotin metabolism (path:ec00780)	Bacteria	Bacteroidetes	Flavobacteriales	Flavobacteriia	Flavobacteriaceae	Flavobacterium	Flavobacterium rivuli
A4R1	I3IAI5	6,70	7,73E-03	4,92E-02	Alpha-L-fucosidase {ECO:0000313|EMBL:EIK45070.1}	M:alpha-L-fucosidase activity|B:fucose metabolic process	3.2.1.51	Other glycan degradation (path:ec00511)	Bacteria	Proteobacteria	Cellvibrionales	Gammaproteobacteria	Cellvibrionaceae	Cellvibrio	Cellvibrio sp. BR
A4R1	A0A1T5MNW4	6,70	7,73E-03	4,92E-02	Asparagine--tRNA ligase {ECO:0000256|HAMAP-Rule:MF_00534}	C:cytoplasm|M:asparagine-tRNA ligase activity|M:ATP binding|M:nucleic acid binding|B:asparaginyl-tRNA aminoacylation	6.1.1.22	Aminoacyl-tRNA biosynthesis (path:ec00970)	Bacteria	Bacteroidetes	Cytophagales	Cytophagia	Cytophagaceae	Ohtaekwangia	Ohtaekwangia koreensis
A4R1	A0A161SQ61	6,70	7,74E-03	4,92E-02	1-deoxy-D-xylulose-5-phosphate synthase {ECO:0000256|HAMAP-Rule:MF_00315}	M:1-deoxy-D-xylulose-5-phosphate synthase activity|M:magnesium ion binding|M:thiamine pyrophosphate binding|B:1-deoxy-D-xylulose 5-phosphate biosynthetic process|B:terpenoid biosynthetic process|B:thiamine biosynthetic process	2.2.1.7	Thiamine metabolism (path:ec00730); Terpenoid backbone biosynthesis (path:ec00900); Biosynthesis of secondary metabolites (path:ec01110); Biosynthesis of antibiotics (path:ec01130)	Bacteria	Actinobacteria	Micrococcales	Actinobacteria (high G+C Gram-positive bacteria)	Microbacteriaceae	Agromyces	Agromyces sp. NDB4Y10
A4R1	A0A1F3WHS1	6,70	7,73E-03	4,92E-02	Pyruvate dehydrogenase E1 component subunit beta {ECO:0000256|RuleBase:RU364074}	M:pyruvate dehydrogenase (acetyl-transferring) activity|B:acetyl-CoA biosynthetic process from pyruvate	1.2.4.1	Glycolysis / Gluconeogenesis (path:ec00010); Citrate cycle (TCA cycle) (path:ec00020); Pyruvate metabolism (path:ec00620); Biosynthesis of secondary metabolites (path:ec01110); Microbial metabolism in diverse environments (path:ec01120); Biosynthesis of antibiotics (path:ec01130)	Bacteria	Bacteroidetes	0	0	0	0	Bacteroidetes bacterium RIFCSPHIGHO2_02_FULL_44_7
A4R1	A0A1T5CV35	6,70	7,73E-03	4,92E-02	6,7-dimethyl-8-ribityllumazine synthase {ECO:0000256|HAMAP-Rule:MF_00178, ECO:0000256|SAAS:SAAS01078290}	C:riboflavin synthase complex|M:6,7-dimethyl-8-ribityllumazine synthase activity|B:riboflavin biosynthetic process	2.5.1.78	Riboflavin metabolism (path:ec00740); Biosynthesis of secondary metabolites (path:ec01110)	Bacteria	Bacteroidetes	Sphingobacteriales	Sphingobacteriia	Sphingobacteriaceae	Pedobacter	Pedobacter luteus
A4R1	C0BKL7	6,70	7,73E-03	4,92E-02	Adenosylhomocysteinase {ECO:0000313|EMBL:EEG40705.1}	M:adenosylhomocysteinase activity	3.3.1.1	Cysteine and methionine metabolism (path:ec00270)	Bacteria	Bacteroidetes	0	Flavobacteriia	0	0	Flavobacteria bacterium (strain MS024-2A)
A4R1	A0A0A0EX81	6,70	7,73E-03	4,92E-02	Probable lipid kinase YegS-like {ECO:0000256|HAMAP-Rule:MF_01377}	C:cytoplasm|M:ATP binding|M:lipid kinase activity|M:magnesium ion binding|M:NAD+ kinase activity|B:phospholipid biosynthetic process	2.7.1.-	None	Bacteria	Proteobacteria	Xanthomonadales	Gammaproteobacteria	Xanthomonadaceae	Lysobacter	Lysobacter arseniciresistens
A4R1	A0A1I4XL77	6,70	7,72E-03	4,92E-02	Arginine biosynthesis bifunctional protein ArgJ {ECO:0000256|HAMAP-Rule:MF_01106}	C:cytoplasm|M:acetyl-CoA:L-glutamate N-acetyltransferase activity|M:glutamate N-acetyltransferase activity|M:methione N-acyltransferase activity|B:arginine biosynthetic process	2.3.1.1	Arginine biosynthesis (path:ec00220); Biosynthesis of secondary metabolites (path:ec01110); Biosynthesis of antibiotics (path:ec01130)	Bacteria	Proteobacteria	Nitrosomonadales	Betaproteobacteria	Nitrosomonadaceae	Nitrosospira	Nitrosospira briensis
A4R1	F4GQ73	6,70	7,72E-03	4,92E-02	N5-carboxyaminoimidazole ribonucleotide synthase {ECO:0000256|HAMAP-Rule:MF_01928, ECO:0000256|RuleBase:RU361200}	M:5-(carboxyamino)imidazole ribonucleotide synthase activity|M:ATP binding|M:metal ion binding|M:phosphoribosylaminoimidazole carboxylase activity|B:'de novo' IMP biosynthetic process	6.3.4.18	Purine metabolism (path:ec00230); Biosynthesis of secondary metabolites (path:ec01110); Biosynthesis of antibiotics (path:ec01130)	Bacteria	Proteobacteria	Burkholderiales	Betaproteobacteria	Alcaligenaceae	Pusillimonas	Pusillimonas sp. (strain T7-7)
A4R1	A0A1M6D5W0	6,70	7,72E-03	4,92E-02	Peptide methionine sulfoxide reductase MsrA {ECO:0000256|HAMAP-Rule:MF_01401}	M:peptide-methionine (S)-S-oxide reductase activity|B:cellular protein modification process	1.8.4.11	None	Bacteria	Bacteroidetes	Flavobacteriales	Flavobacteriia	Flavobacteriaceae	Pseudozobellia	Pseudozobellia thermophila
A4R1	W7TEK1	6,70	7,72E-03	4,92E-02	UDP-glucose 6-dehydrogenase {ECO:0000256|PIRNR:PIRNR000124}	M:NAD binding|M:UDP-glucose 6-dehydrogenase activity	1.1.1.22	Pentose and glucuronate interconversions (path:ec00040); Ascorbate and aldarate metabolism (path:ec00053); Amino sugar and nucleotide sugar metabolism (path:ec00520)	Eukaryota	0	Eustigmatales	Eustigmatophyceae	Monodopsidaceae	Nannochloropsis	Nannochloropsis gaditana
A4R1	A0A1G9KWD8	6,70	7,72E-03	4,92E-02	50S ribosomal protein L3 glutamine methyltransferase {ECO:0000256|HAMAP-Rule:MF_02125}	C:ribosome|M:nucleic acid binding|M:protein-glutamine N-methyltransferase activity|M:site-specific DNA-methyltransferase (adenine-specific) activity|B:peptidyl-glutamine methylation	2.1.1.298	None	Bacteria	Proteobacteria	Pseudomonadales	Gammaproteobacteria	Pseudomonadaceae	Pseudomonas	Pseudomonas indica
A4R1	A0A1T5FE70	6,70	7,72E-03	4,92E-02	ATP-dependent 6-phosphofructokinase {ECO:0000256|HAMAP-Rule:MF_00339}	C:cytoplasm|M:6-phosphofructokinase activity|M:ATP binding|M:metal ion binding|B:fructose 6-phosphate metabolic process	2.7.1.11	Glycolysis / Gluconeogenesis (path:ec00010); Pentose phosphate pathway (path:ec00030); Fructose and mannose metabolism (path:ec00051); Galactose metabolism (path:ec00052); Methane metabolism (path:ec00680); Biosynthesis of secondary metabolites (path:ec01110); Microbial metabolism in diverse environments (path:ec01120); Biosynthesis of antibiotics (path:ec01130)	Bacteria	Bacteroidetes	Sphingobacteriales	Sphingobacteriia	Sphingobacteriaceae	Parapedobacter	Parapedobacter luteus
A4R1	A0A178IMQ4	6,70	7,71E-03	4,92E-02	Aspartate-semialdehyde dehydrogenase {ECO:0000256|HAMAP-Rule:MF_02121}	M:aspartate-semialdehyde dehydrogenase activity|M:NAD binding|M:NADP binding|M:protein dimerization activity|B:'de novo' L-methionine biosynthetic process|B:diaminopimelate biosynthetic process|B:isoleucine biosynthetic process|B:lysine biosynthetic process via diaminopimelate|B:threonine biosynthetic process	1.2.1.11	Glycine, serine and threonine metabolism (path:ec00260); Monobactam biosynthesis (path:ec00261); Cysteine and methionine metabolism (path:ec00270); Lysine biosynthesis (path:ec00300); Biosynthesis of secondary metabolites (path:ec01110); Microbial metabolism in diverse environments (path:ec01120); Biosynthesis of antibiotics (path:ec01130)	Bacteria	Verrucomicrobia	Opitutales	Opitutae	Opitutaceae	0	Opitutaceae bacterium TSB47
A4R1	A0A0Q7PLT9	6,70	7,71E-03	4,92E-02	Acetyl-coenzyme A carboxylase carboxyl transferase subunit beta {ECO:0000256|HAMAP-Rule:MF_01395}	C:acetyl-CoA carboxylase complex|M:acetyl-CoA carboxylase activity|M:ATP binding|M:carboxyl- or carbamoyltransferase activity|M:zinc ion binding|B:fatty acid biosynthetic process|B:malonyl-CoA biosynthetic process	2.1.3.15	None	Bacteria	Proteobacteria	Xanthomonadales	Gammaproteobacteria	Xanthomonadaceae	Lysobacter	Lysobacter sp. Root494
A4R1	A0A0U1PXU6	6,70	7,70E-03	4,91E-02	Cysteine desulfurase IscS {ECO:0000256|HAMAP-Rule:MF_00331, ECO:0000256|SAAS:SAAS01084503}	C:cytoplasm|M:2 iron, 2 sulfur cluster binding|M:cysteine desulfurase activity|M:metal ion binding|M:pyridoxal phosphate binding|B:[2Fe-2S] cluster assembly	2.8.1.7	Thiamine metabolism (path:ec00730)	Bacteria	Proteobacteria	Burkholderiales	Betaproteobacteria	Comamonadaceae	Lampropedia	Lampropedia cohaerens
A4R1	K2NYR0	6,70	7,69E-03	4,91E-02	3-hydroxy-3-methylglutaryl coenzyme A reductase {ECO:0000256|RuleBase:RU361219}	M:coenzyme binding|M:hydroxymethylglutaryl-CoA reductase (NADPH) activity|M:hydroxymethylglutaryl-CoA reductase activity|B:coenzyme A metabolic process	1.1.1.88	Terpenoid backbone biosynthesis (path:ec00900); Biosynthesis of secondary metabolites (path:ec01110); Biosynthesis of antibiotics (path:ec01130)	Bacteria	Bacteroidetes	Flavobacteriales	Flavobacteriia	Flavobacteriaceae	Galbibacter	Galbibacter marinus
A4R1	A0A0Q0XKZ9	6,70	7,69E-03	4,91E-02	Glutamyl-Q tRNA(Asp) synthetase {ECO:0000256|HAMAP-Rule:MF_01428, ECO:0000256|SAAS:SAAS00346794}	M:aminoacyl-tRNA ligase activity|M:ATP binding|M:zinc ion binding|B:translation|B:tRNA aminoacylation|B:tRNA modification	6.1.1.-	None	Bacteria	Proteobacteria	Burkholderiales	Betaproteobacteria	Comamonadaceae	Acidovorax	Acidovorax sp. SD340
A4R1	I3IBN3	6,70	7,70E-03	4,91E-02	tRNA-dihydrouridine(20/20a) synthase {ECO:0000256|HAMAP-Rule:MF_02041}	M:flavin adenine dinucleotide binding|M:FMN binding|M:tRNA binding|M:tRNA-dihydrouridine20 synthase activity	1.3.1.91	None	Bacteria	Proteobacteria	Cellvibrionales	Gammaproteobacteria	Cellvibrionaceae	Cellvibrio	Cellvibrio sp. BR
A4R1	W1MVS2	6,71	7,68E-03	4,90E-02	Peptide deformylase {ECO:0000256|SAAS:SAAS01077920}	M:metal ion binding|M:peptide deformylase activity|B:translation	3.5.1.88	None	Bacteria	Proteobacteria	Pseudomonadales	Gammaproteobacteria	Pseudomonadaceae	Pseudomonas	Pseudomonas aeruginosa
A4R1	A0A1I5FFT4	6,71	7,68E-03	4,90E-02	Bis(5'-nucleosyl)-tetraphosphatase, symmetrical {ECO:0000256|HAMAP-Rule:MF_00199, ECO:0000256|SAAS:SAAS00768703}	M:bis(5'-nucleosyl)-tetraphosphatase (symmetrical) activity	3.6.1.41	Purine metabolism (path:ec00230)	Bacteria	Proteobacteria	Nitrosomonadales	Betaproteobacteria	Nitrosomonadaceae	Nitrosospira	Nitrosospira briensis
A4R1	K2PTB4	6,71	7,67E-03	4,90E-02	4-hydroxy-tetrahydrodipicolinate reductase {ECO:0000256|HAMAP-Rule:MF_00102}	C:cytoplasm|M:4-hydroxy-tetrahydrodipicolinate reductase|M:NAD binding|M:NADP binding|M:oxidoreductase activity, acting on CH or CH2 groups, NAD or NADP as acceptor|B:diaminopimelate biosynthetic process|B:lysine biosynthetic process via diaminopimelate	1.17.1.8	Monobactam biosynthesis (path:ec00261); Lysine biosynthesis (path:ec00300); Biosynthesis of secondary metabolites (path:ec01110); Microbial metabolism in diverse environments (path:ec01120); Biosynthesis of antibiotics (path:ec01130)	Bacteria	Bacteroidetes	Flavobacteriales	Flavobacteriia	Flavobacteriaceae	Galbibacter	Galbibacter marinus
A4R1	A0A1V1PK15	6,71	7,67E-03	4,90E-02	Aspartate-semialdehyde dehydrogenase {ECO:0000256|HAMAP-Rule:MF_02121}	M:aspartate-semialdehyde dehydrogenase activity|M:NAD binding|M:NADP binding|M:protein dimerization activity|B:'de novo' L-methionine biosynthetic process|B:diaminopimelate biosynthetic process|B:isoleucine biosynthetic process|B:lysine biosynthetic process via diaminopimelate|B:threonine biosynthetic process	1.2.1.11	Glycine, serine and threonine metabolism (path:ec00260); Monobactam biosynthesis (path:ec00261); Cysteine and methionine metabolism (path:ec00270); Lysine biosynthesis (path:ec00300); Biosynthesis of secondary metabolites (path:ec01110); Microbial metabolism in diverse environments (path:ec01120); Biosynthesis of antibiotics (path:ec01130)	Bacteria	Proteobacteria	0	Alphaproteobacteria	0	0	alpha proteobacterium U9-1i
A4R1	A0A127F5G3	6,71	7,67E-03	4,90E-02	L-threonine dehydratase {ECO:0000256|RuleBase:RU362012}	M:L-threonine ammonia-lyase activity|M:pyridoxal phosphate binding|B:isoleucine biosynthetic process	4.3.1.19	Glycine, serine and threonine metabolism (path:ec00260); Valine, leucine and isoleucine biosynthesis (path:ec00290); Biosynthesis of secondary metabolites (path:ec01110); Biosynthesis of antibiotics (path:ec01130)	Bacteria	Proteobacteria	Nevskiales	Gammaproteobacteria	Steroidobacteraceae	Steroidobacter	Steroidobacter denitrificans
A4R1	A0A1G0L4H4	6,71	7,67E-03	4,90E-02	DNA gyrase subunit B {ECO:0000256|HAMAP-Rule:MF_01898}	C:chromosome|C:cytoplasm|M:ATP binding|M:DNA binding|M:DNA topoisomerase type II (ATP-hydrolyzing) activity|M:metal ion binding|B:DNA topological change|B:DNA-dependent DNA replication	5.6.2.2	None	Bacteria	Gemmatimonadetes	0	0	0	0	Gemmatimonadetes bacterium GWC2_71_9
A4R1	A0A1J6X889	6,71	7,66E-03	4,89E-02	6,7-dimethyl-8-ribityllumazine synthase {ECO:0000256|HAMAP-Rule:MF_00178, ECO:0000256|SAAS:SAAS01078290}	C:riboflavin synthase complex|M:6,7-dimethyl-8-ribityllumazine synthase activity|B:riboflavin biosynthetic process	2.5.1.78	Riboflavin metabolism (path:ec00740); Biosynthesis of secondary metabolites (path:ec01110)	Bacteria	Actinobacteria	Micrococcales	Actinobacteria (high G+C Gram-positive bacteria)	Microbacteriaceae	Microbacterium	Microbacterium sp. AR7-10
A4R1	A4XVX2	6,71	7,66E-03	4,89E-02	Glutamate--tRNA ligase {ECO:0000255|HAMAP-Rule:MF_00022}	C:cytoplasm|M:ATP binding|M:glutamate-tRNA ligase activity|M:tRNA binding|M:zinc ion binding|B:glutamyl-tRNA aminoacylation	6.1.1.17	Porphyrin and chlorophyll metabolism (path:ec00860); Aminoacyl-tRNA biosynthesis (path:ec00970); Biosynthesis of secondary metabolites (path:ec01110); Microbial metabolism in diverse environments (path:ec01120)	Bacteria	Proteobacteria	Pseudomonadales	Gammaproteobacteria	Pseudomonadaceae	Pseudomonas	Pseudomonas mendocina
A4R1	A0A231HLU6	6,71	7,68E-03	4,90E-02	Phosphopantetheine adenylyltransferase {ECO:0000256|HAMAP-Rule:MF_00151}	C:cytoplasm|M:ATP binding|M:pantetheine-phosphate adenylyltransferase activity|B:coenzyme A biosynthetic process	2.7.7.3	Pantothenate and CoA biosynthesis (path:ec00770)	Bacteria	Proteobacteria	Burkholderiales	Betaproteobacteria	Alcaligenaceae	Pusillimonas	Pusillimonas sp. T2
A4R1	A0A162R6S0	6,71	7,68E-03	4,90E-02	NADH-quinone oxidoreductase subunit F {ECO:0000256|RuleBase:RU364066}	M:4 iron, 4 sulfur cluster binding|M:FMN binding|M:metal ion binding|M:NAD binding|M:NADH dehydrogenase (ubiquinone) activity|M:quinone binding	7.1.1.-	None	Bacteria	Bacteroidetes	Chitinophagales	Chitinophagia	Chitinophagaceae	Flavihumibacter	Flavihumibacter sp. CACIAM 22H1
A4R1	K1L0S0	6,71	7,66E-03	4,90E-02	Orotidine 5'-phosphate decarboxylase {ECO:0000256|HAMAP-Rule:MF_01215}	M:orotidine-5'-phosphate decarboxylase activity|B:'de novo' pyrimidine nucleobase biosynthetic process|B:'de novo' UMP biosynthetic process	4.1.1.23	Pyrimidine metabolism (path:ec00240)	Bacteria	Bacteroidetes	Cytophagales	Cytophagia	Cyclobacteriaceae	Cecembia	Cecembia lonarensis
A4R1	A0A0N8VV25	6,71	7,65E-03	4,89E-02	3-hydroxy-3-methylglutaryl coenzyme A reductase {ECO:0000256|RuleBase:RU361219}	M:coenzyme binding|M:hydroxymethylglutaryl-CoA reductase (NADPH) activity|M:hydroxymethylglutaryl-CoA reductase activity|B:coenzyme A metabolic process	1.1.1.88	Terpenoid backbone biosynthesis (path:ec00900); Biosynthesis of secondary metabolites (path:ec01110); Biosynthesis of antibiotics (path:ec01130)	Bacteria	Proteobacteria	Burkholderiales	Betaproteobacteria	Comamonadaceae	Acidovorax	Acidovorax sp. SD340
A4R1	A0A231RPJ3	6,71	7,65E-03	4,89E-02	Stage IV sporulation protein A {ECO:0000256|PIRNR:PIRNR007466}	C:cytoplasm|M:ATP binding|M:ATPase activity|B:sporulation resulting in formation of a cellular spore	3.6.1.3	Purine metabolism (path:ec00230)	Bacteria	Firmicutes	Bacillales	Bacilli	Paenibacillaceae	Cohnella	Cohnella sp. CIP 111063
A4R1	A0A2D8UK53	6,71	7,65E-03	4,89E-02	Histidine ammonia-lyase {ECO:0000256|RuleBase:RU004479, ECO:0000256|SAAS:SAAS00831227}	C:cytoplasm|M:histidine ammonia-lyase activity|B:histidine catabolic process to glutamate and formamide|B:histidine catabolic process to glutamate and formate	4.3.1.3	Histidine metabolism (path:ec00340)	Bacteria	Bacteroidetes	Flavobacteriales	Flavobacteriia	Flavobacteriaceae	Mesonia	Mesonia sp.
A4R1	A0A0A0F2S7	6,71	7,64E-03	4,89E-02	Ribosomal RNA large subunit methyltransferase M {ECO:0000256|HAMAP-Rule:MF_01551, ECO:0000256|SAAS:SAAS00058276}	C:cytoplasm|M:S-adenosylmethionine-dependent methyltransferase activity|B:methylation|B:rRNA processing	2.1.1.186	None	Bacteria	Proteobacteria	Xanthomonadales	Gammaproteobacteria	Xanthomonadaceae	Lysobacter	Lysobacter arseniciresistens
A4R1	A0A1M5DQJ5	6,71	7,64E-03	4,89E-02	Delta-aminolevulinic acid dehydratase {ECO:0000256|RuleBase:RU000515}	M:metal ion binding|M:porphobilinogen synthase activity|B:porphyrin-containing compound biosynthetic process	4.2.1.24	Porphyrin and chlorophyll metabolism (path:ec00860); Biosynthesis of secondary metabolites (path:ec01110); Microbial metabolism in diverse environments (path:ec01120)	Bacteria	Bacteroidetes	Flavobacteriales	Flavobacteriia	Flavobacteriaceae	Salegentibacter	Salegentibacter echinorum
A4R1	A0A1G3E884	6,71	7,65E-03	4,89E-02	Transaldolase {ECO:0000256|HAMAP-Rule:MF_00492, ECO:0000256|RuleBase:RU004155, ECO:0000256|SAAS:SAAS00118670}	C:cytoplasm|M:sedoheptulose-7-phosphate:D-glyceraldehyde-3-phosphate glyceronetransferase activity|B:carbohydrate metabolic process|B:pentose-phosphate shunt	2.2.1.2	Pentose phosphate pathway (path:ec00030); Biosynthesis of secondary metabolites (path:ec01110); Microbial metabolism in diverse environments (path:ec01120); Biosynthesis of antibiotics (path:ec01130)	Bacteria	Proteobacteria	Pseudomonadales	Gammaproteobacteria	0	0	Pseudomonadales bacterium RIFCSPLOWO2_12_59_9
A4R1	A0A1B3W679	6,71	7,63E-03	4,88E-02	S-formylglutathione hydrolase {ECO:0000256|RuleBase:RU363068}	M:carboxylic ester hydrolase activity|M:S-formylglutathione hydrolase activity|B:formaldehyde catabolic process	3.1.2.12	Methane metabolism (path:ec00680); Microbial metabolism in diverse environments (path:ec01120)	Bacteria	Proteobacteria	Xanthomonadales	Gammaproteobacteria	Xanthomonadaceae	Luteimonas	Luteimonas sp. JM171
A4R1	A0A1L1PQK2	6,71	7,64E-03	4,89E-02	Amidophosphoribosyltransferase {ECO:0000256|HAMAP-Rule:MF_01931}	M:amidophosphoribosyltransferase activity|M:magnesium ion binding|B:'de novo' IMP biosynthetic process|B:glutamine metabolic process|B:nucleoside metabolic process|B:purine nucleobase biosynthetic process	2.4.2.14	Purine metabolism (path:ec00230); Alanine, aspartate and glutamate metabolism (path:ec00250); Biosynthesis of secondary metabolites (path:ec01110); Biosynthesis of antibiotics (path:ec01130)	Bacteria	Proteobacteria	Burkholderiales	Betaproteobacteria	Comamonadaceae	Hydrogenophaga	Hydrogenophaga intermedia
A4R1	A0A1T5IL16	6,71	7,64E-03	4,89E-02	Diadenylate cyclase {ECO:0000256|HAMAP-Rule:MF_01499}	C:integral component of membrane|C:plasma membrane|M:adenylate cyclase activity|M:ATP binding|M:nucleotidyltransferase activity|B:cAMP biosynthetic process|B:second-messenger-mediated signaling	2.7.7.85	None	Bacteria	Bacteroidetes	Cytophagales	Cytophagia	Cytophagaceae	Ohtaekwangia	Ohtaekwangia koreensis
A4R1	A0A1M5L6T9	6,71	7,63E-03	4,88E-02	Na(+)-translocating NADH-quinone reductase subunit D {ECO:0000256|HAMAP-Rule:MF_00428, ECO:0000256|SAAS:SAAS00170009}	C:integral component of membrane|C:plasma membrane|M:oxidoreductase activity, acting on NAD(P)H, quinone or similar compound as acceptor|B:sodium ion transport	7.2.1.1	None	Bacteria	Bacteroidetes	Flavobacteriales	Flavobacteriia	Flavobacteriaceae	Salegentibacter	Salegentibacter echinorum
A4R1	A0A1Q4C7S5	6,71	7,63E-03	4,88E-02	Aspartate/glutamate leucyltransferase {ECO:0000256|HAMAP-Rule:MF_00689, ECO:0000256|SAAS:SAAS00982387}	C:cytoplasm|M:arginyltransferase activity|M:leucyltransferase activity|B:ubiquitin-dependent protein catabolic process via the N-end rule pathway	2.3.2.29	None	Bacteria	Proteobacteria	Nitrosomonadales	Betaproteobacteria	Nitrosomonadaceae	Nitrosospira	Nitrosospira sp. 56-18
A4R1	A0A1G0J5X6	6,71	7,62E-03	4,88E-02	Ditrans,polycis-undecaprenyl-diphosphate synthase ((2E,6E)-farnesyl-diphosphate specific) {ECO:0000256|HAMAP-Rule:MF_01139}	M:di-trans,poly-cis-decaprenylcistransferase activity|M:magnesium ion binding|B:cell wall organization|B:peptidoglycan biosynthetic process|B:regulation of cell shape	2.5.1.31	Terpenoid backbone biosynthesis (path:ec00900); Biosynthesis of secondary metabolites (path:ec01110)	Bacteria	Proteobacteria	0	Gammaproteobacteria	0	0	Gammaproteobacteria bacterium RIFCSPLOWO2_02_FULL_57_10
A4R1	A0A0A0EKG7	6,71	7,61E-03	4,87E-02	4-diphosphocytidyl-2-C-methyl-D-erythritol kinase {ECO:0000256|HAMAP-Rule:MF_00061}	M:4-(cytidine 5'-diphospho)-2-C-methyl-D-erythritol kinase activity|M:ATP binding|B:isopentenyl diphosphate biosynthetic process, methylerythritol 4-phosphate pathway|B:terpenoid biosynthetic process	2.7.1.148	Terpenoid backbone biosynthesis (path:ec00900); Biosynthesis of secondary metabolites (path:ec01110); Biosynthesis of antibiotics (path:ec01130)	Bacteria	Proteobacteria	Xanthomonadales	Gammaproteobacteria	Xanthomonadaceae	Lysobacter	Lysobacter concretionis
A4R1	Q9I0A3	6,71	7,60E-03	4,87E-02	Phenylalanine--tRNA ligase alpha subunit {ECO:0000255|HAMAP-Rule:MF_00281}	C:cytoplasm|M:ATP binding|M:magnesium ion binding|M:phenylalanine-tRNA ligase activity|M:tRNA binding|B:phenylalanyl-tRNA aminoacylation	6.1.1.20	Aminoacyl-tRNA biosynthesis (path:ec00970)	Bacteria	Proteobacteria	Pseudomonadales	Gammaproteobacteria	Pseudomonadaceae	Pseudomonas	Pseudomonas aeruginosa
A4R1	A0A257DGA1	6,71	7,61E-03	4,87E-02	Ribosomal protein S12 methylthiotransferase RimO {ECO:0000256|HAMAP-Rule:MF_01865, ECO:0000256|SAAS:SAAS00766429}	C:cytoplasm|C:ribosome|M:4 iron, 4 sulfur cluster binding|M:metal ion binding|M:protein methylthiotransferase activity|B:peptidyl-L-beta-methylthioaspartic acid biosynthetic process from peptidyl-aspartic acid|B:tRNA modification	2.8.4.4	None	Bacteria	Proteobacteria	Burkholderiales	Betaproteobacteria	0	0	Burkholderiales bacterium PBB1
A4R1	Q2Y5D2	6,71	7,61E-03	4,87E-02	Biotin carboxylase {ECO:0000256|RuleBase:RU365063}	M:acetyl-CoA carboxylase activity|M:ATP binding|M:biotin carboxylase activity|M:metal ion binding|M:transferase activity|B:fatty acid biosynthetic process|B:malonyl-CoA biosynthetic process	6.4.1.2	Fatty acid biosynthesis (path:ec00061); Aflatoxin biosynthesis (path:ec00254); Pyruvate metabolism (path:ec00620); Propanoate metabolism (path:ec00640); Carbon fixation pathways in prokaryotes (path:ec00720); Biosynthesis of secondary metabolites (path:ec01110); Microbial metabolism in diverse environments (path:ec01120); Biosynthesis of antibiotics (path:ec01130)	Bacteria	Proteobacteria	Nitrosomonadales	Betaproteobacteria	Nitrosomonadaceae	Nitrosospira	Nitrosospira multiformis
A4R1	B3PLR6	6,71	1,23E-04	2,99E-03	Carbamoyl-phosphate synthase small chain {ECO:0000256|HAMAP-Rule:MF_01209}	M:ATP binding|M:carbamoyl-phosphate synthase (glutamine-hydrolyzing) activity|B:'de novo' pyrimidine nucleobase biosynthetic process|B:'de novo' UMP biosynthetic process|B:arginine biosynthetic process|B:glutamine metabolic process	6.3.5.5	Pyrimidine metabolism (path:ec00240); Alanine, aspartate and glutamate metabolism (path:ec00250)	Bacteria	Proteobacteria	Cellvibrionales	Gammaproteobacteria	Cellvibrionaceae	Cellvibrio	Cellvibrio japonicus (Pseudomonas fluorescens subsp. cellulosa)
A4R1	A0A2A9E0C4	6,71	7,61E-03	4,87E-02	Endopeptidase La {ECO:0000256|PROSITE-ProRule:PRU01122}	C:integral component of membrane|M:ATP binding|M:ATP-dependent peptidase activity|M:serine-type endopeptidase activity|B:protein catabolic process	3.4.21.53	None	Bacteria	Actinobacteria	Micrococcales	Actinobacteria (high G+C Gram-positive bacteria)	Microbacteriaceae	Microbacterium	Microbacterium agarici
A4R1	A0A0Q0WG29	6,71	7,61E-03	4,87E-02	Peptidyl-prolyl cis-trans isomerase {ECO:0000256|RuleBase:RU003915}	M:peptidyl-prolyl cis-trans isomerase activity	5.2.1.8	None	Bacteria	Bacteroidetes	Flavobacteriales	Flavobacteriia	Flavobacteriaceae	Flavobacterium	Flavobacterium daejeonense
A4R1	F7NVY9	6,71	7,60E-03	4,87E-02	ATP-dependent Clp protease proteolytic subunit {ECO:0000256|HAMAP-Rule:MF_00444, ECO:0000256|RuleBase:RU003567}	C:cytoplasm|M:serine-type endopeptidase activity	3.4.21.92	None	Bacteria	Proteobacteria	Chromatiales	Gammaproteobacteria	Chromatiaceae	Rheinheimera	Rheinheimera sp. A13L
A4R1	A0A0Q9ER25	6,71	7,59E-03	4,87E-02	Ribosomal protein S12 methylthiotransferase RimO {ECO:0000256|HAMAP-Rule:MF_01865, ECO:0000256|SAAS:SAAS00766429}	C:cytoplasm|C:ribosome|M:4 iron, 4 sulfur cluster binding|M:metal ion binding|M:protein methylthiotransferase activity|B:intein-mediated protein splicing|B:peptidyl-L-beta-methylthioaspartic acid biosynthetic process from peptidyl-aspartic acid|B:tRNA modification	2.8.4.4	None	Bacteria	Proteobacteria	Xanthomonadales	Gammaproteobacteria	Xanthomonadaceae	Lysobacter	Lysobacter sp. Root96
A4R1	C5BNU0	6,71	7,59E-03	4,87E-02	Serine acetyltransferase {ECO:0000256|PIRNR:PIRNR000441}	C:cytoplasm|M:serine O-acetyltransferase activity|B:cysteine biosynthetic process from serine	2.3.1.30	Cysteine and methionine metabolism (path:ec00270); Sulfur metabolism (path:ec00920); Biosynthesis of secondary metabolites (path:ec01110); Microbial metabolism in diverse environments (path:ec01120); Biosynthesis of antibiotics (path:ec01130)	Bacteria	Proteobacteria	Cellvibrionales	Gammaproteobacteria	Cellvibrionaceae	Teredinibacter	Teredinibacter turnerae
A4R1	A0A1B8UEG2	6,71	7,59E-03	4,86E-02	Acetyl-CoA acetyltransferase {ECO:0000313|EMBL:OBY74685.1}	M:acetyl-CoA C-acetyltransferase activity	2.3.1.9	Fatty acid degradation (path:ec00071); Synthesis and degradation of ketone bodies (path:ec00072); Valine, leucine and isoleucine degradation (path:ec00280); Lysine degradation (path:ec00310); Benzoate degradation (path:ec00362); Tryptophan metabolism (path:ec00380); Pyruvate metabolism (path:ec00620); Glyoxylate and dicarboxylate metabolism (path:ec00630); Propanoate metabolism (path:ec00640); Bu…	Bacteria	Proteobacteria	Pseudomonadales	Gammaproteobacteria	Moraxellaceae	Acinetobacter	Acinetobacter gyllenbergii
A4R1	A0A090LMU2	6,71	7,58E-03	4,86E-02	Isocitrate dehydrogenase [NADP] {ECO:0000256|PIRNR:PIRNR000108}	M:isocitrate dehydrogenase (NADP+) activity|M:magnesium ion binding|M:NAD binding|B:isocitrate metabolic process|B:tricarboxylic acid cycle	1.1.1.42	Citrate cycle (TCA cycle) (path:ec00020); Glutathione metabolism (path:ec00480); Carbon fixation pathways in prokaryotes (path:ec00720); Biosynthesis of secondary metabolites (path:ec01110); Microbial metabolism in diverse environments (path:ec01120); Biosynthesis of antibiotics (path:ec01130)	Eukaryota	Nematoda (roundworms)	Rhabditida	Chromadorea	Strongyloididae	Strongyloides	Strongyloides ratti (Parasitic roundworm)
A4R1	A0A2A9E1Q1	6,71	7,57E-03	4,85E-02	Mannitol-1-phosphate 5-dehydrogenase {ECO:0000256|HAMAP-Rule:MF_00196, ECO:0000256|SAAS:SAAS00314930}	M:coenzyme binding|M:mannitol-1-phosphate 5-dehydrogenase activity|B:mannitol metabolic process	1.1.1.17	Fructose and mannose metabolism (path:ec00051)	Bacteria	Actinobacteria	Micrococcales	Actinobacteria (high G+C Gram-positive bacteria)	Microbacteriaceae	Microbacterium	Microbacterium agarici
A4R1	E4TTP9	6,71	7,57E-03	4,85E-02	Malate dehydrogenase (NAD) {ECO:0000313|EMBL:ADR20966.1}	M:L-malate dehydrogenase activity|B:carbohydrate metabolic process|B:carboxylic acid metabolic process|B:tricarboxylic acid cycle	1.1.1.37	Citrate cycle (TCA cycle) (path:ec00020); Cysteine and methionine metabolism (path:ec00270); Pyruvate metabolism (path:ec00620); Glyoxylate and dicarboxylate metabolism (path:ec00630); Methane metabolism (path:ec00680); Carbon fixation in photosynthetic organisms (path:ec00710); Carbon fixation pathways in prokaryotes (path:ec00720); Biosynthesis of secondary metabolites (path:ec01110); Microbial…	Bacteria	Bacteroidetes	Cytophagales	Cytophagia	Flammeovirgaceae	Marivirga	Marivirga tractuosa
A4R1	A0A1I3T5U4	6,71	7,57E-03	4,85E-02	Glycine dehydrogenase (decarboxylating) {ECO:0000256|HAMAP-Rule:MF_00711}	M:glycine dehydrogenase (decarboxylating) activity|B:glycine decarboxylation via glycine cleavage system	1.4.4.2	Glycine, serine and threonine metabolism (path:ec00260)	Bacteria	Bacteroidetes	Sphingobacteriales	Sphingobacteriia	Sphingobacteriaceae	Parapedobacter	Parapedobacter indicus
A4R1	E2JE65	6,71	7,57E-03	4,85E-02	NADH dehydrogenase subunit 2 {ECO:0000313|EMBL:ADM94798.1}	C:integral component of membrane|C:mitochondrion|M:NADH dehydrogenase (ubiquinone) activity|B:ATP synthesis coupled electron transport	1.6.5.3	Oxidative phosphorylation (path:ec00190)	Eukaryota	Mucoromycota	Glomerales	Glomeromycetes	Glomeraceae	Rhizophagus	Rhizophagus irregularis
A4R1	A0A1H9BR97	6,71	7,57E-03	4,85E-02	Cytochrome c oxidase subunit 1 {ECO:0000256|RuleBase:RU363061}	C:integral component of membrane|C:plasma membrane|C:respiratory chain complex IV|M:cytochrome-c oxidase activity|M:heme binding|M:metal ion binding|B:aerobic respiration|B:electron transport coupled proton transport|B:oxidative phosphorylation	1.9.3.1	Oxidative phosphorylation (path:ec00190)	Bacteria	Proteobacteria	Nevskiales	Gammaproteobacteria	Sinobacteraceae	Solimonas	Solimonas aquatica
A4R1	A0A1M6IQ20	6,71	7,57E-03	4,85E-02	S-adenosylmethionine:tRNA ribosyltransferase-isomerase {ECO:0000256|HAMAP-Rule:MF_00113, ECO:0000256|SAAS:SAAS00958187}	C:cytoplasm|M:isomerase activity|M:transferase activity|B:queuosine biosynthetic process	2.4.99.17	None	Bacteria	Bacteroidetes	Cytophagales	Cytophagia	Hymenobacteraceae	Hymenobacter	Hymenobacter daecheongensis
A4R1	A0A0S2I6G6	6,71	7,57E-03	4,85E-02	DNA-directed RNA polymerase subunit beta {ECO:0000256|HAMAP-Rule:MF_01321, ECO:0000256|RuleBase:RU363031, ECO:0000256|SAAS:SAAS01158594}	M:DNA binding|M:DNA-directed 5'-3' RNA polymerase activity|M:ribonucleoside binding|B:transcription, DNA-templated	2.7.7.6	Purine metabolism (path:ec00230); Pyrimidine metabolism (path:ec00240)	Bacteria	Proteobacteria	Rhizobiales	Alphaproteobacteria	0	0	uncultured Rhizobiales bacterium
A4R1	A0A1Y6CQZ7	6,71	7,57E-03	4,85E-02	DNA-directed RNA polymerase subunit beta' {ECO:0000256|HAMAP-Rule:MF_01322}	M:DNA binding|M:DNA-directed 5'-3' RNA polymerase activity|M:magnesium ion binding|M:zinc ion binding|B:transcription, DNA-templated	2.7.7.6	Purine metabolism (path:ec00230); Pyrimidine metabolism (path:ec00240)	Bacteria	Proteobacteria	Rhodospirillales	Alphaproteobacteria	Rhodospirillaceae (purple nonsulfur bacteria)	Tistlia	Tistlia consotensis
A4R1	A0A1I3KRN5	6,71	7,57E-03	4,85E-02	DNA polymerase I {ECO:0000256|RuleBase:RU004460}	M:3'-5' exonuclease activity|M:DNA binding|M:DNA-directed DNA polymerase activity|B:DNA repair|B:DNA-dependent DNA replication	2.7.7.7	Purine metabolism (path:ec00230); Pyrimidine metabolism (path:ec00240)	Bacteria	Bacteroidetes	Sphingobacteriales	Sphingobacteriia	Sphingobacteriaceae	Parapedobacter	Parapedobacter indicus
A4R1	A0A2D9WP10	6,71	7,57E-03	4,85E-02	Ribonuclease R {ECO:0000256|HAMAP-Rule:MF_01895}	C:cytoplasm|M:exoribonuclease II activity|M:RNA binding	3.1.13.1	None	Bacteria	0	0	0	0	0	bacterium
A4R1	A8U0F7	6,71	7,57E-03	4,85E-02	Adenosylhomocysteinase {ECO:0000256|HAMAP-Rule:MF_00563}	C:cytoplasm|M:adenosylhomocysteinase activity|B:one-carbon metabolic process	3.3.1.1	Cysteine and methionine metabolism (path:ec00270)	Bacteria	Proteobacteria	0	Alphaproteobacteria	0	0	alpha proteobacterium BAL199
A4R1	A0A2E9RKL2	6,71	7,57E-03	4,85E-02	Endopeptidase La {ECO:0000256|PROSITE-ProRule:PRU01122}	M:ATP binding|M:ATP-dependent peptidase activity|M:serine-type endopeptidase activity|B:protein catabolic process	3.4.21.53	None	Bacteria	Proteobacteria	Oceanospirillales	Gammaproteobacteria	Alcanivoracaceae	Alcanivorax	Alcanivorax sp.
A4R1	G0PQD4	6,71	7,57E-03	4,85E-02	Mannose-1-phosphate guanylyltransferase., Phosphoglucosamine mutase {ECO:0000313|EMBL:EGE45780.1}	M:mannose-1-phosphate guanylyltransferase activity|M:phosphoglucosamine mutase activity|B:biosynthetic process|B:carbohydrate metabolic process	5.4.2.10	Amino sugar and nucleotide sugar metabolism (path:ec00520); Biosynthesis of antibiotics (path:ec01130)	Bacteria	Actinobacteria	Streptomycetales	Actinobacteria (high G+C Gram-positive bacteria)	Streptomycetaceae	Streptomyces	Streptomyces sp. ACT-1
A4R1	B9XBN0	6,71	7,57E-03	4,85E-02	Phosphoglucosamine mutase {ECO:0000256|HAMAP-Rule:MF_01554, ECO:0000256|RuleBase:RU004327, ECO:0000256|SAAS:SAAS00358419}	M:magnesium ion binding|M:phosphoglucosamine mutase activity|B:carbohydrate metabolic process	5.4.2.10	Amino sugar and nucleotide sugar metabolism (path:ec00520); Biosynthesis of antibiotics (path:ec01130)	Bacteria	Verrucomicrobia	Verrucomicrobiales	Verrucomicrobiae	Verrucomicrobia subdivision 3	Pedosphaera	Pedosphaera parvula
A4R1	A0A136JKT4	6,71	7,57E-03	4,85E-02	DNA gyrase subunit A {ECO:0000256|HAMAP-Rule:MF_01897}	C:chromosome|C:cytoplasm|M:ATP binding|M:DNA binding|M:DNA topoisomerase type II (ATP-hydrolyzing) activity|B:DNA topological change|B:DNA-dependent DNA replication	5.6.2.2	None	Bacteria	Candidatus Parcubacteria	0	0	0	0	Parcubacteria bacterium OLB19
A4R1	A0A2D8WKT5	6,71	7,57E-03	4,85E-02	Tryptophan--tRNA ligase {ECO:0000256|HAMAP-Rule:MF_00140}	C:cytoplasm|M:ATP binding|M:tryptophan-tRNA ligase activity|B:tryptophanyl-tRNA aminoacylation	6.1.1.2	Aminoacyl-tRNA biosynthesis (path:ec00970)	0	0	0	0	0	0	0
A4R1	A0A1F2RDP3	6,71	7,57E-03	4,85E-02	K(+)-insensitive pyrophosphate-energized proton pump {ECO:0000256|HAMAP-Rule:MF_01129}	C:integral component of plasma membrane|M:inorganic diphosphatase activity|M:magnesium ion binding|M:hydrogen-translocating pyrophosphatase activity	7.1.3.1	None	Bacteria	Acidobacteria	0	0	0	0	Acidobacteria bacterium RIFCSPLOWO2_02_FULL_64_15
A4R1	A0A2M8CX93	6,71	7,57E-03	4,85E-02	K(+)-insensitive pyrophosphate-energized proton pump {ECO:0000256|HAMAP-Rule:MF_01129}	C:integral component of plasma membrane|M:inorganic diphosphatase activity|M:magnesium ion binding|M:hydrogen-translocating pyrophosphatase activity	7.1.3.1	None	Bacteria	Proteobacteria	0	Alphaproteobacteria	0	0	Alphaproteobacteria bacterium CG_4_9_14_3_um_filter_47_13
A4R1	A0A2H1JDJ5	6,71	7,57E-03	4,85E-02	FMN reductase {ECO:0000313|EMBL:SMX85556.1}	M:FMN reductase (NADPH) activity	1.5.1.38	Riboflavin metabolism (path:ec00740)	Bacteria	Actinobacteria	Micrococcales	Actinobacteria (high G+C Gram-positive bacteria)	Brevibacteriaceae	Brevibacterium	Brevibacterium linens
A4R1	A0A1B1AI70	6,71	7,57E-03	4,85E-02	Dihydrolipoyllysine-residue succinyltransferase component of 2-oxoglutarate dehydrogenase complex {ECO:0000256|RuleBase:RU361138}	C:oxoglutarate dehydrogenase complex|M:dihydrolipoyllysine-residue succinyltransferase activity|B:L-lysine catabolic process to acetyl-CoA via saccharopine|B:tricarboxylic acid cycle	2.3.1.61	Citrate cycle (TCA cycle) (path:ec00020); Lysine degradation (path:ec00310); Biosynthesis of secondary metabolites (path:ec01110); Microbial metabolism in diverse environments (path:ec01120); Biosynthesis of antibiotics (path:ec01130)	Bacteria	Proteobacteria	Caulobacterales	Alphaproteobacteria	Caulobacteraceae	0	Caulobacteraceae bacterium OTSz_A_272
A4R1	A0A2M8UCX4	6,71	7,55E-03	4,85E-02	2-isopropylmalate synthase {ECO:0000256|HAMAP-Rule:MF_01025, ECO:0000256|SAAS:SAAS00362855}	M:2-isopropylmalate synthase activity|B:leucine biosynthetic process	2.3.3.13	Valine, leucine and isoleucine biosynthesis (path:ec00290); Pyruvate metabolism (path:ec00620); Biosynthesis of secondary metabolites (path:ec01110)	Bacteria	Proteobacteria	Rhodospirillales	Alphaproteobacteria	Rhodospirillaceae (purple nonsulfur bacteria)	Ferrovibrio	Ferrovibrio sp.
A4R1	A0A0A0F291	6,71	7,55E-03	4,85E-02	Beta-hexosaminidase {ECO:0000256|HAMAP-Rule:MF_00364, ECO:0000256|SAAS:SAAS00345422}	C:cytoplasm|M:beta-N-acetylhexosaminidase activity|M:N-acetyl-beta-D-galactosaminidase activity|B:carbohydrate metabolic process|B:cell cycle|B:cell division|B:cell wall organization|B:peptidoglycan biosynthetic process|B:peptidoglycan turnover|B:regulation of cell shape	3.2.1.52	Other glycan degradation (path:ec00511); Various types of N-glycan biosynthesis (path:ec00513); Amino sugar and nucleotide sugar metabolism (path:ec00520); Glycosaminoglycan degradation (path:ec00531); Glycosphingolipid biosynthesis - globo and isoglobo series (path:ec00603); Glycosphingolipid biosynthesis - ganglio series (path:ec00604)	Bacteria	Proteobacteria	Xanthomonadales	Gammaproteobacteria	Xanthomonadaceae	Lysobacter	Lysobacter daejeonensis
A4R1	F8H1N9	6,71	7,55E-03	4,85E-02	23S rRNA (guanosine-2'-O-)-methyltransferase RlmB {ECO:0000256|HAMAP-Rule:MF_01887}	C:cytoplasm|M:RNA binding|M:rRNA (guanosine-2'-O-)-methyltransferase activity	2.1.1.185	None	Bacteria	Proteobacteria	Pseudomonadales	Gammaproteobacteria	Pseudomonadaceae	Pseudomonas	Pseudomonas stutzeri (Pseudomonas perfectomarina)
A4R1	A0A1Y0FWM6	6,71	7,55E-03	4,85E-02	Ribosomal RNA large subunit methyltransferase J {ECO:0000256|HAMAP-Rule:MF_00934}	M:23S rRNA (adenine(2030)-N(6))-methyltransferase activity|M:RNA binding|B:rRNA base methylation	2.1.1.266	None	Bacteria	Proteobacteria	Cellvibrionales	Gammaproteobacteria	Cellvibrionaceae	Cellvibrio	Cellvibrio sp. PSBB006
A4R1	A0A0C1YN69	6,71	7,55E-03	4,85E-02	HPr kinase/phosphorylase {ECO:0000256|HAMAP-Rule:MF_01249, ECO:0000256|SAAS:SAAS00754002}	M:ATP binding|M:magnesium ion binding|M:phosphorelay sensor kinase activity|M:protein serine/threonine kinase activity|M:protein serine/threonine/tyrosine kinase activity|B:regulation of carbohydrate metabolic process	2.7.4.-	None	Bacteria	Proteobacteria	Burkholderiales	Betaproteobacteria	Oxalobacteraceae	Noviherbaspirillum	Noviherbaspirillum autotrophicum
A4R1	A0A1I3DFB9	6,71	7,55E-03	4,85E-02	Bifunctional protein FolD {ECO:0000256|HAMAP-Rule:MF_01576}	M:methenyltetrahydrofolate cyclohydrolase activity|M:methylenetetrahydrofolate dehydrogenase (NADP+) activity|B:histidine biosynthetic process|B:methionine biosynthetic process|B:purine nucleotide biosynthetic process|B:tetrahydrofolate interconversion	3.5.4.9	One carbon pool by folate (path:ec00670); Carbon fixation pathways in prokaryotes (path:ec00720); Microbial metabolism in diverse environments (path:ec01120)	Bacteria	Bacteroidetes	Sphingobacteriales	Sphingobacteriia	Sphingobacteriaceae	Parapedobacter	Parapedobacter indicus
A4R1	I6B468	6,71	7,54E-03	4,85E-02	DNA-directed RNA polymerase subunit alpha {ECO:0000256|HAMAP-Rule:MF_00059}	M:DNA binding|M:DNA-directed 5'-3' RNA polymerase activity|M:protein dimerization activity|B:transcription, DNA-templated	2.7.7.6	Purine metabolism (path:ec00230); Pyrimidine metabolism (path:ec00240)	Bacteria	Verrucomicrobia	Opitutales	Opitutae	Opitutaceae	0	Opitutaceae bacterium TAV1
A4R1	A0A0A0F3H9	6,71	6,33E-05	1,92E-03	Ubiquinol-cytochrome c reductase iron-sulfur subunit {ECO:0000256|RuleBase:RU004494}	C:integral component of membrane|M:2 iron, 2 sulfur cluster binding|M:ubiquinol-cytochrome-c reductase activity	7.1.1.8	None	Bacteria	Proteobacteria	Xanthomonadales	Gammaproteobacteria	Xanthomonadaceae	Lysobacter	Lysobacter arseniciresistens
A4R1	A0A0Q7AVW7	6,72	7,51E-03	4,83E-02	Enoyl-CoA hydratase {ECO:0000313|EMBL:KQW38798.1}	M:enoyl-CoA hydratase activity	4.2.1.17	Fatty acid elongation (path:ec00062); Fatty acid degradation (path:ec00071); Valine, leucine and isoleucine degradation (path:ec00280); Geraniol degradation (path:ec00281); Lysine degradation (path:ec00310); Phenylalanine metabolism (path:ec00360); Benzoate degradation (path:ec00362); Tryptophan metabolism (path:ec00380); beta-Alanine metabolism (path:ec00410); alpha-Linolenic acid metabolism (pa…	Bacteria	Proteobacteria	Burkholderiales	Betaproteobacteria	0	Rhizobacter	Rhizobacter sp. Root404
A4R1	A0A0Q6LLG4	6,72	7,52E-03	4,83E-02	Imidazole glycerol phosphate synthase subunit HisH {ECO:0000256|HAMAP-Rule:MF_00278}	C:cytoplasm|M:glutaminase activity|M:imidazoleglycerol-phosphate synthase activity|M:lyase activity|B:glutamine metabolic process|B:histidine biosynthetic process	3.5.1.2	Arginine biosynthesis (path:ec00220); Alanine, aspartate and glutamate metabolism (path:ec00250); D-Glutamine and D-glutamate metabolism (path:ec00471)	Bacteria	Proteobacteria	Burkholderiales	Betaproteobacteria	0	Rhizobacter	Rhizobacter sp. Root29
A4R1	A0A1H6MWW6	6,72	7,51E-03	4,83E-02	Adenylate kinase {ECO:0000256|HAMAP-Rule:MF_00235, ECO:0000256|RuleBase:RU003331}	C:cytoplasm|M:adenylate kinase activity|M:ATP binding|B:AMP salvage	2.7.4.3	Purine metabolism (path:ec00230); Thiamine metabolism (path:ec00730); Biosynthesis of secondary metabolites (path:ec01110); Biosynthesis of antibiotics (path:ec01130)	Bacteria	Bacteroidetes	Flavobacteriales	Flavobacteriia	Flavobacteriaceae	Flavobacterium	Flavobacterium marinum
A4R1	A0A1M5ZBD5	6,72	7,49E-03	4,82E-02	23S rRNA (uracil(1939)-C(5))-methyltransferase RlmD {ECO:0000256|HAMAP-Rule:MF_01010, ECO:0000256|SAAS:SAAS01088001}	M:4 iron, 4 sulfur cluster binding|M:iron ion binding|M:RNA binding|M:rRNA (uridine-C5-)-methyltransferase activity	2.1.1.190	None	Bacteria	Proteobacteria	Burkholderiales	Betaproteobacteria	Alcaligenaceae	Candidimonas	Candidimonas bauzanensis
A4R1	A0A2D8UMS4	6,72	7,49E-03	4,82E-02	GTP cyclohydrolase 1 {ECO:0000256|HAMAP-Rule:MF_00223}	M:GTP binding|M:GTP cyclohydrolase I activity|M:zinc ion binding|B:7,8-dihydroneopterin 3'-triphosphate biosynthetic process|B:one-carbon metabolic process|B:tetrahydrofolate biosynthetic process	3.5.4.16	Folate biosynthesis (path:ec00790)	Bacteria	Bacteroidetes	Flavobacteriales	Flavobacteriia	Flavobacteriaceae	Mesonia	Mesonia sp.
A4R1	A0A085FBB6	6,72	7,49E-03	4,82E-02	N-(5'-phosphoribosyl)anthranilate isomerase {ECO:0000256|HAMAP-Rule:MF_00135, ECO:0000256|SAAS:SAAS00123216}	M:phosphoribosylanthranilate isomerase activity|B:tryptophan biosynthetic process	5.3.1.24	Phenylalanine, tyrosine and tryptophan biosynthesis (path:ec00400); Biosynthesis of secondary metabolites (path:ec01110); Biosynthesis of antibiotics (path:ec01130)	Bacteria	Proteobacteria	Rhizobiales	Alphaproteobacteria	Hyphomicrobiaceae	Devosia	Devosia sp. LC5
A4R1	A0A0T2Q903	6,72	7,49E-03	4,82E-02	Methylenetetrahydrofolate reductase {ECO:0000256|RuleBase:RU003862}	M:methylenetetrahydrofolate reductase (NAD(P)H) activity|B:methionine metabolic process|B:tetrahydrofolate interconversion	1.5.1.20	One carbon pool by folate (path:ec00670); Carbon fixation pathways in prokaryotes (path:ec00720); Microbial metabolism in diverse environments (path:ec01120)	Bacteria	Proteobacteria	Sphingomonadales	Alphaproteobacteria	Erythrobacteraceae	Altererythrobacter	Altererythrobacter sp. Root672
A4R1	W7W4H7	6,72	7,49E-03	4,82E-02	Dihydrolipoyllysine-residue acetyltransferase component of pyruvate dehydrogenase complex {ECO:0000313|EMBL:EWS57466.1}	C:pyruvate dehydrogenase complex|M:dihydrolipoyllysine-residue acetyltransferase activity|B:glycolytic process	2.3.1.12	Glycolysis / Gluconeogenesis (path:ec00010); Citrate cycle (TCA cycle) (path:ec00020); Pyruvate metabolism (path:ec00620); Biosynthesis of secondary metabolites (path:ec01110); Microbial metabolism in diverse environments (path:ec01120); Biosynthesis of antibiotics (path:ec01130)	Bacteria	Proteobacteria	Burkholderiales	Betaproteobacteria	0	Methylibium	Methylibium sp. T29-B
A4R1	A0A167K8K6	6,72	7,49E-03	4,82E-02	Succinate--CoA ligase [ADP-forming] subunit beta {ECO:0000256|HAMAP-Rule:MF_00558}	M:ATP binding|M:magnesium ion binding|M:succinate-CoA ligase (ADP-forming) activity|B:tricarboxylic acid cycle	6.2.1.5	Citrate cycle (TCA cycle) (path:ec00020); Propanoate metabolism (path:ec00640); C5-Branched dibasic acid metabolism (path:ec00660); Carbon fixation pathways in prokaryotes (path:ec00720); Biosynthesis of secondary metabolites (path:ec01110); Microbial metabolism in diverse environments (path:ec01120); Biosynthesis of antibiotics (path:ec01130)	Bacteria	Bacteroidetes	Flavobacteriales	Flavobacteriia	Flavobacteriaceae	Cochleicola	Cochleicola gelatinilyticus
A4R1	A0A1B1AL21	6,72	7,49E-03	4,82E-02	D-alanine--D-alanine ligase {ECO:0000256|HAMAP-Rule:MF_00047, ECO:0000256|SAAS:SAAS01090413}	C:cytoplasm|M:ATP binding|M:D-alanine-D-alanine ligase activity|M:metal ion binding|B:cell wall organization|B:peptidoglycan biosynthetic process|B:regulation of cell shape	6.3.2.4	D-Alanine metabolism (path:ec00473); Peptidoglycan biosynthesis (path:ec00550)	Bacteria	Proteobacteria	Caulobacterales	Alphaproteobacteria	Caulobacteraceae	0	Caulobacteraceae bacterium OTSz_A_272
A4R1	A0A2D9D776	6,72	7,48E-03	4,82E-02	3-hydroxybutyryl-CoA dehydrogenase {ECO:0000313|EMBL:MAO32787.1}	M:3-hydroxyacyl-CoA dehydrogenase activity|M:3-hydroxybutyryl-CoA dehydrogenase activity|M:NAD+ binding|B:fatty acid metabolic process	1.1.1.157	Phenylalanine metabolism (path:ec00360); Benzoate degradation (path:ec00362); Butanoate metabolism (path:ec00650); Microbial metabolism in diverse environments (path:ec01120)	Bacteria	Bacteroidetes	Flavobacteriales	Flavobacteriia	Crocinitomicaceae	0	Crocinitomicaceae bacterium
A4R1	A0M788	6,72	7,48E-03	4,82E-02	Glycogen synthase N-terminal domain-like protein {ECO:0000313|EMBL:CAL68483.1}	M:transferase activity	2.-.-.-	None	Bacteria	Bacteroidetes	Flavobacteriales	Flavobacteriia	Flavobacteriaceae	Gramella	Gramella forsetii
A4R1	A0A231HJS2	6,72	7,47E-03	4,81E-02	Acetyl-coenzyme A carboxylase carboxyl transferase subunit alpha {ECO:0000256|HAMAP-Rule:MF_00823, ECO:0000256|SAAS:SAAS00176990}	C:acetyl-CoA carboxylase complex|M:acetyl-CoA carboxylase activity|M:ATP binding|M:carboxyl- or carbamoyltransferase activity|B:fatty acid biosynthetic process|B:malonyl-CoA biosynthetic process	2.1.3.15	None	Bacteria	Proteobacteria	Burkholderiales	Betaproteobacteria	Alcaligenaceae	Pusillimonas	Pusillimonas sp. T2
A4R1	A0A0Q6XHA4	6,72	7,46E-03	4,81E-02	Glutamate synthase {ECO:0000313|EMBL:KQW02594.1}	M:glutamate synthase (NADPH) activity|M:iron-sulfur cluster binding|B:glutamate biosynthetic process	1.4.1.13	Alanine, aspartate and glutamate metabolism (path:ec00250); Nitrogen metabolism (path:ec00910); Biosynthesis of secondary metabolites (path:ec01110); Microbial metabolism in diverse environments (path:ec01120); Biosynthesis of antibiotics (path:ec01130)	Bacteria	Proteobacteria	Burkholderiales	Betaproteobacteria	0	Rhizobacter	Rhizobacter sp. Root1221
A4R1	A0A2E4YJ51	6,72	7,45E-03	4,80E-02	tRNA (guanine-N(1)-)-methyltransferase {ECO:0000256|HAMAP-Rule:MF_00605, ECO:0000256|RuleBase:RU003464, ECO:0000256|SAAS:SAAS01166819}	C:cytoplasm|M:tRNA (guanine(37)-N(1))-methyltransferase activity	2.1.1.228	None	Bacteria	Proteobacteria	Oceanospirillales	Gammaproteobacteria	Alcanivoracaceae	Alcanivorax	Alcanivorax sp.
A4R1	A0A2N3DX97	6,72	7,46E-03	4,81E-02	Nucleoside-diphosphate kinase {ECO:0000313|EMBL:PKQ00675.1}	M:nucleoside diphosphate kinase activity|B:CTP biosynthetic process|B:GTP biosynthetic process|B:UTP biosynthetic process	2.7.4.6	Purine metabolism (path:ec00230); Pyrimidine metabolism (path:ec00240); Drug metabolism - other enzymes (path:ec00983); Biosynthesis of secondary metabolites (path:ec01110); Biosynthesis of antibiotics (path:ec01130)	Bacteria	Proteobacteria	0	Alphaproteobacteria	0	0	Alphaproteobacteria bacterium HGW-Alphaproteobacteria-13
A4R1	B1N6Q5	6,72	7,45E-03	4,80E-02	ATP synthase subunit beta {ECO:0000256|HAMAP-Rule:MF_01347}	C:plasma membrane|C:proton-transporting ATP synthase complex, catalytic core F(1)|M:ATP binding|M:proton-transporting ATP synthase activity, rotational mechanism|B:ATP synthesis coupled proton transport	7.1.2.2	None	Bacteria	0	0	0	0	0	uncultured bacterium CBNPD1 BAC clone 2089
A4R1	A0A220SQ72	6,72	7,44E-03	4,80E-02	Enoyl-CoA hydratase {ECO:0000313|EMBL:ASK35690.1}	M:enoyl-CoA hydratase activity	4.2.1.17	Fatty acid elongation (path:ec00062); Fatty acid degradation (path:ec00071); Valine, leucine and isoleucine degradation (path:ec00280); Geraniol degradation (path:ec00281); Lysine degradation (path:ec00310); Phenylalanine metabolism (path:ec00360); Benzoate degradation (path:ec00362); Tryptophan metabolism (path:ec00380); beta-Alanine metabolism (path:ec00410); alpha-Linolenic acid metabolism (pa…	Bacteria	Proteobacteria	Oceanospirillales	Gammaproteobacteria	Alcanivoracaceae	Alcanivorax	Alcanivorax sp. N3-2A
A4R1	A0A1I7BN44	6,72	7,43E-03	4,80E-02	Phosphoribosylformylglycinamidine synthase subunit PurS {ECO:0000256|HAMAP-Rule:MF_01926}	C:cytoplasm|M:ATP binding|M:phosphoribosylformylglycinamidine synthase activity|B:'de novo' IMP biosynthetic process	6.3.5.3	Purine metabolism (path:ec00230); Biosynthesis of secondary metabolites (path:ec01110); Biosynthesis of antibiotics (path:ec01130)	Bacteria	Bacteroidetes	Flavobacteriales	Flavobacteriia	Crocinitomicaceae	Lishizhenia	Lishizhenia tianjinensis
A4R1	I3IC92	6,72	1,20E-04	2,93E-03	Adenylate kinase {ECO:0000256|HAMAP-Rule:MF_00235, ECO:0000256|RuleBase:RU003331, ECO:0000256|SAAS:SAAS00914410}	C:cytoplasm|M:adenylate kinase activity|M:ATP binding|B:AMP salvage	2.7.4.3	Purine metabolism (path:ec00230); Thiamine metabolism (path:ec00730); Biosynthesis of secondary metabolites (path:ec01110); Biosynthesis of antibiotics (path:ec01130)	Bacteria	Proteobacteria	Cellvibrionales	Gammaproteobacteria	Cellvibrionaceae	Cellvibrio	Cellvibrio sp. BR
A4R1	A0A2E2SFJ8	6,72	7,43E-03	4,79E-02	Enoyl-[acyl-carrier-protein] reductase [NADH] {ECO:0000256|PIRNR:PIRNR000094}	M:enoyl-[acyl-carrier-protein] reductase (NADH) activity|M:enoyl-[acyl-carrier-protein] reductase activity|B:fatty acid biosynthetic process	1.3.1.9	Fatty acid biosynthesis (path:ec00061)	Bacteria	Bacteroidetes	Cytophagales	Cytophagia	Cytophagaceae	0	Cytophagaceae bacterium
A4R1	A0A1D9PBL7	6,72	7,43E-03	4,79E-02	Phosphoenolpyruvate carboxykinase (ATP) {ECO:0000256|HAMAP-Rule:MF_00453, ECO:0000256|SAAS:SAAS01086626}	C:cytoplasm|M:ATP binding|M:kinase activity|M:metal ion binding|M:phosphoenolpyruvate carboxykinase (ATP) activity|B:gluconeogenesis	4.1.1.49	Glycolysis / Gluconeogenesis (path:ec00010); Citrate cycle (TCA cycle) (path:ec00020); Pyruvate metabolism (path:ec00620); Carbon fixation in photosynthetic organisms (path:ec00710); Biosynthesis of secondary metabolites (path:ec01110); Microbial metabolism in diverse environments (path:ec01120); Biosynthesis of antibiotics (path:ec01130)	Bacteria	Bacteroidetes	Flavobacteriales	Flavobacteriia	Flavobacteriaceae	Flavobacterium	Flavobacterium commune
A4R1	A0A1G3E2X5	6,72	7,43E-03	4,79E-02	Adenylosuccinate synthetase {ECO:0000256|HAMAP-Rule:MF_00011, ECO:0000256|RuleBase:RU000520}	C:cytoplasm|M:adenylosuccinate synthase activity|M:GTP binding|M:magnesium ion binding|B:'de novo' AMP biosynthetic process	6.3.4.4	Purine metabolism (path:ec00230); Alanine, aspartate and glutamate metabolism (path:ec00250)	Bacteria	Proteobacteria	Pseudomonadales	Gammaproteobacteria	0	0	Pseudomonadales bacterium RIFCSPLOWO2_12_59_9
A4R1	A0A1R4KFB2	6,72	7,43E-03	4,79E-02	NADH-quinone oxidoreductase subunit D {ECO:0000256|HAMAP-Rule:MF_01358}	C:plasma membrane|M:NAD binding|M:NADH dehydrogenase (quinone) activity|M:quinone binding	7.1.1.-	None	Bacteria	Bacteroidetes	Sphingobacteriales	Sphingobacteriia	Sphingobacteriaceae	Sphingobacterium	Sphingobacterium sp. JB170
A4R1	I3IGA4	6,72	7,42E-03	4,79E-02	Glutamine-dependent NAD(+) synthetase {ECO:0000256|HAMAP-Rule:MF_02090, ECO:0000256|PIRNR:PIRNR006630}	C:cytoplasm|M:ATP binding|M:glutaminase activity|M:NAD+ synthase (glutamine-hydrolyzing) activity|M:NAD+ synthase activity|B:NAD biosynthetic process	6.3.5.1	Nicotinate and nicotinamide metabolism (path:ec00760)	Bacteria	Proteobacteria	Cellvibrionales	Gammaproteobacteria	Cellvibrionaceae	Cellvibrio	Cellvibrio sp. BR
A4R1	Q9FAH5	6,72	7,41E-03	4,78E-02	DNA-directed RNA polymerase subunit D {ECO:0000313|EMBL:BAB17569.1}	M:DNA binding|M:DNA-binding transcription factor activity|M:DNA-directed 5'-3' RNA polymerase activity|M:sigma factor activity|B:DNA-templated transcription, initiation	2.7.7.6	Purine metabolism (path:ec00230); Pyrimidine metabolism (path:ec00240)	Bacteria	Proteobacteria	Pseudomonadales	Gammaproteobacteria	Pseudomonadaceae	Pseudomonas	Pseudomonas fulva
A4R1	Q21LU2	6,72	7,40E-03	4,78E-02	Methyl-accepting chemotaxis sensory transducer / phosphoserine phosphatase {ECO:0000313|EMBL:ABD80337.1}	M:phosphoserine phosphatase activity	3.1.3.3	Glycine, serine and threonine metabolism (path:ec00260); Methane metabolism (path:ec00680); Microbial metabolism in diverse environments (path:ec01120); Biosynthesis of antibiotics (path:ec01130)	Bacteria	Proteobacteria	Cellvibrionales	Gammaproteobacteria	Cellvibrionaceae	Saccharophagus	Saccharophagus degradans
A4R1	A0A0A0F420	6,72	7,39E-03	4,78E-02	Probable nicotinate-nucleotide adenylyltransferase {ECO:0000256|HAMAP-Rule:MF_00244}	M:ATP binding|M:nicotinate-nucleotide adenylyltransferase activity|B:NAD biosynthetic process	2.7.7.18	Nicotinate and nicotinamide metabolism (path:ec00760)	Bacteria	Proteobacteria	Xanthomonadales	Gammaproteobacteria	Xanthomonadaceae	Lysobacter	Lysobacter arseniciresistens
A4R1	A0A1T5MLP7	6,72	7,38E-03	4,77E-02	3-phosphoshikimate 1-carboxyvinyltransferase {ECO:0000256|HAMAP-Rule:MF_00210}	C:cytoplasm|M:3-phosphoshikimate 1-carboxyvinyltransferase activity|B:aromatic amino acid family biosynthetic process|B:chorismate biosynthetic process	2.5.1.19	Phenylalanine, tyrosine and tryptophan biosynthesis (path:ec00400); Biosynthesis of secondary metabolites (path:ec01110); Biosynthesis of antibiotics (path:ec01130)	Bacteria	Bacteroidetes	Cytophagales	Cytophagia	Cytophagaceae	Ohtaekwangia	Ohtaekwangia koreensis
A4R1	A0A1Q2M4G7	6,72	7,38E-03	4,77E-02	Na(+)-translocating NADH-quinone reductase subunit C {ECO:0000256|HAMAP-Rule:MF_00427, ECO:0000256|PIRNR:PIRNR009437}	C:integral component of membrane|C:plasma membrane|M:FMN binding|M:oxidoreductase activity, acting on NAD(P)H, quinone or similar compound as acceptor|B:sodium ion transport	7.2.1.1	None	Bacteria	Proteobacteria	Cellvibrionales	Gammaproteobacteria	Microbulbiferaceae	Microbulbifer	Microbulbifer agarilyticus
A4R1	A0A1U9NFA9	6,72	9,77E-05	2,57E-03	Putative beta-barrel assembly-enhancing protease {ECO:0000256|HAMAP-Rule:MF_00997}	C:membrane|C:periplasmic space|M:metalloendopeptidase activity|M:zinc ion binding|B:chaperone-mediated protein folding	3.4.-.-	None	Bacteria	Proteobacteria	Cellvibrionales	Gammaproteobacteria	Cellvibrionaceae	Cellvibrio	Cellvibrio sp. PSBB023
A4R1	F4GXE9	6,72	7,36E-03	4,76E-02	2-dehydro-3-deoxyphosphooctonate aldolase {ECO:0000256|HAMAP-Rule:MF_00056}	C:cytoplasm|M:3-deoxy-8-phosphooctulonate synthase activity|B:keto-3-deoxy-D-manno-octulosonic acid biosynthetic process	2.5.1.55	Lipopolysaccharide biosynthesis (path:ec00540)	Bacteria	Proteobacteria	Burkholderiales	Betaproteobacteria	Alcaligenaceae	Pusillimonas	Pusillimonas sp. (strain T7-7)
A4R1	A0A0Q9ZL68	6,72	7,37E-03	4,77E-02	Glutamine--tRNA ligase {ECO:0000256|HAMAP-Rule:MF_00126}	C:cytoplasm|M:ATP binding|M:glutamine-tRNA ligase activity|B:glutaminyl-tRNA aminoacylation|B:glutamyl-tRNA aminoacylation	6.1.1.18	Aminoacyl-tRNA biosynthesis (path:ec00970)	Bacteria	Bacteroidetes	Flavobacteriales	Flavobacteriia	Flavobacteriaceae	Salegentibacter	Salegentibacter mishustinae
A4R1	A0A1E4LC78	6,72	7,35E-03	4,76E-02	Gamma-glutamyl phosphate reductase {ECO:0000256|HAMAP-Rule:MF_00412}	C:cytoplasm|M:glutamate-5-semialdehyde dehydrogenase activity|M:NADP binding|B:L-proline biosynthetic process	1.2.1.41	Arginine and proline metabolism (path:ec00330); Carbapenem biosynthesis (path:ec00332); Biosynthesis of secondary metabolites (path:ec01110); Biosynthesis of antibiotics (path:ec01130)	Bacteria	Proteobacteria	Xanthomonadales	Gammaproteobacteria	Xanthomonadaceae	0	Xanthomonadaceae bacterium SCN 69-48
A4R1	A0A0A1CUI1	6,72	7,35E-03	4,76E-02	Dihydrolipoyl dehydrogenase {ECO:0000256|RuleBase:RU003692}	C:cell|M:dihydrolipoyl dehydrogenase activity|M:electron transfer activity|M:flavin adenine dinucleotide binding|B:cell redox homeostasis	1.8.1.4	Glycolysis / Gluconeogenesis (path:ec00010); Citrate cycle (TCA cycle) (path:ec00020); Glycine, serine and threonine metabolism (path:ec00260); Valine, leucine and isoleucine degradation (path:ec00280); Pyruvate metabolism (path:ec00620); Propanoate metabolism (path:ec00640); Biosynthesis of secondary metabolites (path:ec01110); Microbial metabolism in diverse environments (path:ec01120); Biosynt…	Bacteria	Actinobacteria	Micrococcales	Actinobacteria (high G+C Gram-positive bacteria)	Micrococcaceae	Arthrobacter	Arthrobacter sp. PAMC 25486
A4R1	A0A1G3E8G9	6,72	7,35E-03	4,76E-02	Amino-acid acetyltransferase {ECO:0000256|HAMAP-Rule:MF_01105}	C:cytoplasm|M:acetyl-CoA:L-glutamate N-acetyltransferase activity|M:methione N-acyltransferase activity|B:arginine biosynthetic process	2.3.1.1	Arginine biosynthesis (path:ec00220); Biosynthesis of secondary metabolites (path:ec01110); Biosynthesis of antibiotics (path:ec01130)	Bacteria	Proteobacteria	Pseudomonadales	Gammaproteobacteria	0	0	Pseudomonadales bacterium RIFCSPHIGHO2_02_FULL_60_43
A4R1	A0A1I5D4C7	6,72	7,35E-03	4,76E-02	3-phosphoshikimate 1-carboxyvinyltransferase {ECO:0000256|HAMAP-Rule:MF_00210}	C:cytoplasm|M:3-phosphoshikimate 1-carboxyvinyltransferase activity|B:aromatic amino acid family biosynthetic process|B:chorismate biosynthetic process	2.5.1.19	Phenylalanine, tyrosine and tryptophan biosynthesis (path:ec00400); Biosynthesis of secondary metabolites (path:ec01110); Biosynthesis of antibiotics (path:ec01130)	Bacteria	Proteobacteria	Nitrosomonadales	Betaproteobacteria	Nitrosomonadaceae	Nitrosospira	Nitrosospira briensis
A4R1	A0A2H0QTW5	6,72	7,35E-03	4,76E-02	DNA-directed RNA polymerase subunit alpha {ECO:0000256|HAMAP-Rule:MF_00059}	M:DNA binding|M:DNA-directed 5'-3' RNA polymerase activity|M:protein dimerization activity|B:transcription, DNA-templated	2.7.7.6	Purine metabolism (path:ec00230); Pyrimidine metabolism (path:ec00240)	Bacteria	Proteobacteria	Bdellovibrionales	Oligoflexia	Bdellovibrionaceae	Bdellovibrio	Bdellovibrio sp. CG11_big_fil_rev_8_21_14_0_20_39_38
A4R1	F4GTV6	6,72	7,35E-03	4,76E-02	Inositol-1-monophosphatase {ECO:0000256|RuleBase:RU364068}	M:inositol monophosphate 1-phosphatase activity|M:inositol monophosphate 3-phosphatase activity|M:inositol monophosphate 4-phosphatase activity|M:metal ion binding|B:inositol phosphate dephosphorylation|B:phosphatidylinositol phosphorylation	3.1.3.25	Streptomycin biosynthesis (path:ec00521); Inositol phosphate metabolism (path:ec00562); Biosynthesis of antibiotics (path:ec01130)	Bacteria	Proteobacteria	Burkholderiales	Betaproteobacteria	Alcaligenaceae	Pusillimonas	Pusillimonas sp. (strain T7-7)
A4R1	A0A225MD64	6,72	7,35E-03	4,76E-02	Adenosylhomocysteinase {ECO:0000256|HAMAP-Rule:MF_00563}	C:cytoplasm|M:adenosylhomocysteinase activity|B:one-carbon metabolic process	3.3.1.1	Cysteine and methionine metabolism (path:ec00270)	Bacteria	Proteobacteria	Burkholderiales	Betaproteobacteria	Alcaligenaceae	Candidimonas	Candidimonas nitroreducens
A4R1	F7NS24	6,72	7,35E-03	4,76E-02	Protease 4 {ECO:0000256|PIRNR:PIRNR001217}	C:integral component of membrane|C:plasma membrane|M:peptidase activity|B:signal peptide processing	3.4.21.-	None	Bacteria	Proteobacteria	Chromatiales	Gammaproteobacteria	Chromatiaceae	Rheinheimera	Rheinheimera sp. A13L
A4R1	A0A1Y6FKP8	6,72	7,35E-03	4,76E-02	Lon protease {ECO:0000256|HAMAP-Rule:MF_01973, ECO:0000256|PIRNR:PIRNR001174}	C:cytoplasm|M:ATP binding|M:ATP-dependent peptidase activity|M:sequence-specific DNA binding|M:serine-type endopeptidase activity|B:cellular response to heat|B:protein quality control for misfolded or incompletely synthesized proteins	3.4.21.53	None	Bacteria	Proteobacteria	Sphingomonadales	Alphaproteobacteria	Erythrobacteraceae	Altererythrobacter	Altererythrobacter xiamenensis
A4R1	I3UHP2	6,72	7,35E-03	4,76E-02	Arginase {ECO:0000256|RuleBase:RU361159}	M:arginase activity|M:metal ion binding|B:arginine metabolic process	3.5.3.1	Arginine biosynthesis (path:ec00220); Arginine and proline metabolism (path:ec00330); Biosynthesis of secondary metabolites (path:ec01110); Biosynthesis of antibiotics (path:ec01130)	Bacteria	Proteobacteria	Burkholderiales	Betaproteobacteria	Alcaligenaceae	Advenella	Advenella kashmirensis
A4R1	A4VP32	6,72	7,35E-03	4,76E-02	Probable allantoicase {ECO:0000255|HAMAP-Rule:MF_00813}	M:allantoicase activity|B:allantoin catabolic process|B:purine nucleobase metabolic process	3.5.3.4	Purine metabolism (path:ec00230); Microbial metabolism in diverse environments (path:ec01120)	Bacteria	Proteobacteria	Pseudomonadales	Gammaproteobacteria	Pseudomonadaceae	Pseudomonas	Pseudomonas stutzeri (Pseudomonas perfectomarina)
A4R1	A0A1M5TGZ5	6,72	7,35E-03	4,76E-02	Primosomal protein N' {ECO:0000256|HAMAP-Rule:MF_00983}	C:primosome complex|M:ATP binding|M:DNA binding|M:DNA helicase activity|M:zinc ion binding|B:DNA replication, synthesis of RNA primer|B:DNA unwinding involved in DNA replication	3.6.4.-	None	Bacteria	Proteobacteria	Burkholderiales	Betaproteobacteria	Alcaligenaceae	Candidimonas	Candidimonas bauzanensis
A4R1	A0A0M0M0P5	6,72	7,35E-03	4,76E-02	Peptidyl-prolyl cis-trans isomerase {ECO:0000256|RuleBase:RU003915}	M:peptidyl-prolyl cis-trans isomerase activity	5.2.1.8	None	0	0	0	0	0	0	0
A4R1	A0A1X7GV17	6,72	7,35E-03	4,76E-02	Trigger factor {ECO:0000256|HAMAP-Rule:MF_00303, ECO:0000256|RuleBase:RU003914}	C:cytoplasm|M:peptidyl-prolyl cis-trans isomerase activity|B:cell cycle|B:cell division|B:protein folding|B:protein transport	5.2.1.8	None	Bacteria	Proteobacteria	Sphingomonadales	Alphaproteobacteria	Sphingomonadaceae	Sphingomonas	Sphingomonas indica
A4R1	A0A220SKG5	6,72	7,35E-03	4,76E-02	Serine--tRNA ligase {ECO:0000256|HAMAP-Rule:MF_00176}	C:cytoplasm|M:ATP binding|M:serine-tRNA ligase activity|B:selenocysteine biosynthetic process|B:selenocysteinyl-tRNA(Sec) biosynthetic process|B:seryl-tRNA aminoacylation	6.1.1.11	Aminoacyl-tRNA biosynthesis (path:ec00970)	Bacteria	Proteobacteria	Oceanospirillales	Gammaproteobacteria	Alcanivoracaceae	Alcanivorax	Alcanivorax sp. N3-2A
A4R1	A0A2N4U8G7	6,72	7,35E-03	4,76E-02	Cysteine--tRNA ligase {ECO:0000256|HAMAP-Rule:MF_00041}	C:cytoplasm|M:ATP binding|M:cysteine-tRNA ligase activity|M:zinc ion binding|B:cysteinyl-tRNA aminoacylation	6.1.1.16	Aminoacyl-tRNA biosynthesis (path:ec00970)	Bacteria	Proteobacteria	Burkholderiales	Betaproteobacteria	Alcaligenaceae	Pusillimonas	Pusillimonas sp. JR1/69-3-13
A4R1	A0A1I5D436	6,72	7,35E-03	4,76E-02	Glutamine--tRNA ligase {ECO:0000256|HAMAP-Rule:MF_00126}	C:cytoplasm|M:ATP binding|M:glutamine-tRNA ligase activity|B:glutaminyl-tRNA aminoacylation|B:glutamyl-tRNA aminoacylation	6.1.1.18	Aminoacyl-tRNA biosynthesis (path:ec00970)	Bacteria	Proteobacteria	Nitrosomonadales	Betaproteobacteria	Nitrosomonadaceae	Nitrosospira	Nitrosospira briensis
A4R1	A0A1H1H2C5	6,72	7,35E-03	4,76E-02	Phenylalanine--tRNA ligase beta subunit {ECO:0000256|HAMAP-Rule:MF_00283}	C:cytoplasm|M:ATP binding|M:magnesium ion binding|M:phenylalanine-tRNA ligase activity|M:tRNA binding|B:phenylalanyl-tRNA aminoacylation	6.1.1.20	Aminoacyl-tRNA biosynthesis (path:ec00970)	Bacteria	Actinobacteria	Micrococcales	Actinobacteria (high G+C Gram-positive bacteria)	Micrococcaceae	Arthrobacter	Arthrobacter crystallopoietes
A4R1	A0A0A0M6H7	6,73	7,36E-03	4,76E-02	Adenylate kinase {ECO:0000256|HAMAP-Rule:MF_00235, ECO:0000256|RuleBase:RU003331}	C:cytoplasm|M:adenylate kinase activity|M:ATP binding|B:AMP salvage	2.7.4.3	Purine metabolism (path:ec00230); Thiamine metabolism (path:ec00730); Biosynthesis of secondary metabolites (path:ec01110); Biosynthesis of antibiotics (path:ec01130)	Bacteria	Proteobacteria	Xanthomonadales	Gammaproteobacteria	Xanthomonadaceae	Lysobacter	Lysobacter defluvii
A4R1	A0A1Y5PN17	6,73	7,35E-03	4,76E-02	Superoxide dismutase [Cu-Zn] {ECO:0000256|RuleBase:RU000393}	C:integral component of membrane|M:metal ion binding|M:superoxide dismutase activity	1.15.1.1	None	Bacteria	Proteobacteria	Sphingomonadales	Alphaproteobacteria	Sphingomonadaceae	Sphingopyxis	uncultured Sphingopyxis sp.
A4R1	M7YXN3	6,73	7,35E-03	4,76E-02	UTP--glucose-1-phosphate uridylyltransferase {ECO:0000256|PIRNR:PIRNR000806}	M:UTP:glucose-1-phosphate uridylyltransferase activity|B:UDP-glucose metabolic process	2.7.7.9	Pentose and glucuronate interconversions (path:ec00040); Galactose metabolism (path:ec00052); Starch and sucrose metabolism (path:ec00500); Amino sugar and nucleotide sugar metabolism (path:ec00520); Biosynthesis of antibiotics (path:ec01130)	Eukaryota	Streptophyta	Poales	Magnoliopsida	Poaceae	Triticum	Triticum urartu (Red wild einkorn) (Crithodium urartu)
A4R1	A0A1G9LGI6	6,73	7,35E-03	4,76E-02	Peptidyl-tRNA hydrolase {ECO:0000256|HAMAP-Rule:MF_00083}	C:cytoplasm|M:aminoacyl-tRNA hydrolase activity|B:translation	3.1.1.29	None	Bacteria	Proteobacteria	Oceanospirillales	Gammaproteobacteria	Halomonadaceae	Halomonas	Halomonas muralis
A4R1	D2QZ34	6,73	7,35E-03	4,76E-02	ATP-dependent zinc metalloprotease FtsH {ECO:0000255|HAMAP-Rule:MF_01458}	C:integral component of membrane|C:plasma membrane|M:ATP binding|M:ATPase activity|M:metalloendopeptidase activity|M:zinc ion binding|B:protein catabolic process	3.4.24.-	None	Bacteria	Planctomycetes	Pirellulales	Planctomycetia	Pirellulaceae	Pirellula	Pirellula staleyi
A4R1	A0A2G1XVP2	6,73	7,34E-03	4,76E-02	Ubiquinol-cytochrome c reductase iron-sulfur subunit {ECO:0000256|RuleBase:RU004494}	C:integral component of membrane|M:2 iron, 2 sulfur cluster binding|M:ubiquinol-cytochrome-c reductase activity	7.1.1.8	None	Bacteria	Proteobacteria	Cellvibrionales	Gammaproteobacteria	Porticoccaceae	Porticoccus	Porticoccus sp.
A4R1	F4GP97	6,73	7,31E-03	4,75E-02	Adenylate kinase {ECO:0000256|HAMAP-Rule:MF_00235, ECO:0000256|RuleBase:RU003331, ECO:0000256|SAAS:SAAS00914410}	C:cytoplasm|M:adenylate kinase activity|M:ATP binding|B:AMP salvage	2.7.4.3	Purine metabolism (path:ec00230); Thiamine metabolism (path:ec00730); Biosynthesis of secondary metabolites (path:ec01110); Biosynthesis of antibiotics (path:ec01130)	Bacteria	Proteobacteria	Burkholderiales	Betaproteobacteria	Alcaligenaceae	Pusillimonas	Pusillimonas sp. (strain T7-7)
A4R1	W0P6B0	6,73	7,31E-03	4,75E-02	NAD(P) transhydrogenase subunit alpha {ECO:0000256|PIRNR:PIRNR000203}	C:integral component of membrane|M:NAD(P)+ transhydrogenase activity|M:nucleotide binding|B:proton transmembrane transport	7.1.1.1	None	Bacteria	Proteobacteria	Burkholderiales	Betaproteobacteria	Alcaligenaceae	Advenella	Advenella mimigardefordensis
A4R1	A0A091ARF7	6,73	7,31E-03	4,75E-02	dTDP-4-dehydrorhamnose 3,5-epimerase {ECO:0000256|RuleBase:RU364069}	M:dTDP-4-dehydrorhamnose 3,5-epimerase activity|B:dTDP-rhamnose biosynthetic process	5.1.3.13	Streptomycin biosynthesis (path:ec00521); Polyketide sugar unit biosynthesis (path:ec00523); Biosynthesis of antibiotics (path:ec01130)	Bacteria	Proteobacteria	Xanthomonadales	Gammaproteobacteria	Xanthomonadaceae	Arenimonas	Arenimonas malthae
A4R1	A0A257SNJ9	6,73	7,32E-03	4,75E-02	Pyruvate dehydrogenase E1 component subunit beta {ECO:0000256|RuleBase:RU364074}	M:pyruvate dehydrogenase (acetyl-transferring) activity|B:acetyl-CoA biosynthetic process from pyruvate	1.2.4.1	Glycolysis / Gluconeogenesis (path:ec00010); Citrate cycle (TCA cycle) (path:ec00020); Pyruvate metabolism (path:ec00620); Biosynthesis of secondary metabolites (path:ec01110); Microbial metabolism in diverse environments (path:ec01120); Biosynthesis of antibiotics (path:ec01130)	Bacteria	Gemmatimonadetes	0	0	0	0	Gemmatimonadetes bacterium 21-71-4
A4R1	A0A1G0JB84	6,73	7,31E-03	4,75E-02	Aspartokinase {ECO:0000256|RuleBase:RU003448}	M:aspartate kinase activity|M:ATP binding|B:lysine biosynthetic process via diaminopimelate|B:threonine biosynthetic process	2.7.2.4	Glycine, serine and threonine metabolism (path:ec00260); Monobactam biosynthesis (path:ec00261); Cysteine and methionine metabolism (path:ec00270); Lysine biosynthesis (path:ec00300); Biosynthesis of secondary metabolites (path:ec01110); Microbial metabolism in diverse environments (path:ec01120); Biosynthesis of antibiotics (path:ec01130)	Bacteria	Proteobacteria	0	Gammaproteobacteria	0	0	Gammaproteobacteria bacterium RIFCSPLOWO2_02_FULL_57_10
A4R1	P95458	6,73	7,30E-03	4,74E-02	Uroporphyrinogen decarboxylase {ECO:0000255|HAMAP-Rule:MF_00218}	C:cytosol|M:uroporphyrinogen decarboxylase activity|B:heme biosynthetic process|B:protoporphyrinogen IX biosynthetic process from glutamate	4.1.1.37	Porphyrin and chlorophyll metabolism (path:ec00860); Biosynthesis of secondary metabolites (path:ec01110)	Bacteria	Proteobacteria	Pseudomonadales	Gammaproteobacteria	Pseudomonadaceae	Pseudomonas	Pseudomonas aeruginosa
A4R1	A0A2E4DA60	6,73	7,31E-03	4,75E-02	Transcription termination factor Rho {ECO:0000256|HAMAP-Rule:MF_01884}	M:ATP binding|M:helicase activity|M:RNA binding|M:RNA-dependent ATPase activity|B:DNA-templated transcription, termination	3.6.4.-	None	Bacteria	Proteobacteria	Bacteriovoracales	Oligoflexia	Halobacteriovoraceae	0	Halobacteriovoraceae bacterium
A4R1	A0A074KQD8	6,73	7,31E-03	4,74E-02	Glyceraldehyde-3-phosphate dehydrogenase {ECO:0000256|RuleBase:RU361160}	M:NAD binding|M:NADP binding|M:oxidoreductase activity, acting on the aldehyde or oxo group of donors, NAD or NADP as acceptor|B:glucose metabolic process	1.2.1.-	None	Bacteria	Bacteroidetes	Cytophagales	Cytophagia	Cytophagaceae	Anditalea	Anditalea andensis
A4R1	A0A091B5E0	6,73	7,31E-03	4,74E-02	ATP phosphoribosyltransferase {ECO:0000256|HAMAP-Rule:MF_00079, ECO:0000256|SAAS:SAAS00046302}	C:cytoplasm|M:ATP binding|M:ATP phosphoribosyltransferase activity|M:magnesium ion binding|B:histidine biosynthetic process	2.4.2.17	Histidine metabolism (path:ec00340); Biosynthesis of secondary metabolites (path:ec01110)	Bacteria	Proteobacteria	Xanthomonadales	Gammaproteobacteria	Xanthomonadaceae	Arenimonas	Arenimonas metalli
A4R1	Q88QQ2	6,73	7,31E-03	4,74E-02	Tyrosine--tRNA ligase {ECO:0000255|HAMAP-Rule:MF_02007}	C:cytoplasm|M:ATP binding|M:RNA binding|M:tyrosine-tRNA ligase activity|B:tyrosyl-tRNA aminoacylation	6.1.1.1	Aminoacyl-tRNA biosynthesis (path:ec00970)	Bacteria	Proteobacteria	Pseudomonadales	Gammaproteobacteria	Pseudomonadaceae	Pseudomonas	Pseudomonas putida (Arthrobacter siderocapsulatus)
A4R1	I3I5H9	6,73	7,30E-03	4,74E-02	Protoheme IX farnesyltransferase {ECO:0000256|HAMAP-Rule:MF_00154}	C:integral component of membrane|C:plasma membrane|M:protoheme IX farnesyltransferase activity|B:heme O biosynthetic process	2.5.1.141	Porphyrin and chlorophyll metabolism (path:ec00860); Biosynthesis of secondary metabolites (path:ec01110)	Bacteria	Proteobacteria	Cellvibrionales	Gammaproteobacteria	Cellvibrionaceae	Cellvibrio	Cellvibrio sp. BR
A4R1	A0A0T2N4T5	6,73	7,30E-03	4,74E-02	Riboflavin biosynthesis protein RibD {ECO:0000256|PIRNR:PIRNR006769}	M:5-amino-6-(5-phosphoribosylamino)uracil reductase activity|M:diaminohydroxyphosphoribosylaminopyrimidine deaminase activity|M:zinc ion binding|B:riboflavin biosynthetic process	1.1.1.193	Riboflavin metabolism (path:ec00740); Biosynthesis of secondary metabolites (path:ec01110)	Bacteria	Proteobacteria	Rhizobiales	Alphaproteobacteria	Hyphomicrobiaceae	Devosia	Devosia sp. Root635
A4R1	F6AK05	6,73	7,30E-03	4,74E-02	dTDP-4-dehydrorhamnose reductase {ECO:0000256|RuleBase:RU364082}	M:dTDP-4-dehydrorhamnose reductase activity|B:dTDP-rhamnose biosynthetic process	1.1.1.133	Streptomycin biosynthesis (path:ec00521); Polyketide sugar unit biosynthesis (path:ec00523); Biosynthesis of antibiotics (path:ec01130)	Bacteria	Proteobacteria	Pseudomonadales	Gammaproteobacteria	Pseudomonadaceae	Pseudomonas	Pseudomonas fulva
A4R1	A0A100JNI9	6,73	7,30E-03	4,74E-02	1,2-phenylacetyl-CoA epoxidase, subunit A {ECO:0000313|EMBL:GAQ62801.1}	M:phenylacetyl-CoA 1,2-epoxidase activity|B:phenylacetate catabolic process	1.14.13.149	Phenylalanine metabolism (path:ec00360); Microbial metabolism in diverse environments (path:ec01120)	Bacteria	Actinobacteria	Streptomycetales	Actinobacteria (high G+C Gram-positive bacteria)	Streptomycetaceae	Streptomyces	Streptomyces scabiei
A4R1	A0A1G5IGD5	6,73	7,30E-03	4,74E-02	Probable glycine dehydrogenase (decarboxylating) subunit 1 {ECO:0000256|HAMAP-Rule:MF_00712, ECO:0000256|SAAS:SAAS01034009}	M:glycine dehydrogenase (decarboxylating) activity|B:glycine decarboxylation via glycine cleavage system|B:nucleoside metabolic process	1.4.4.2	Glycine, serine and threonine metabolism (path:ec00260)	Bacteria	Proteobacteria	Nitrosomonadales	Betaproteobacteria	Nitrosomonadaceae	Nitrosospira	Nitrosospira sp. Nl5
A4R1	A0A2G4IH62	6,73	7,30E-03	4,74E-02	UDP-N-acetylglucosamine 1-carboxyvinyltransferase {ECO:0000256|HAMAP-Rule:MF_00111}	C:cytoplasm|M:UDP-N-acetylglucosamine 1-carboxyvinyltransferase activity|B:cell cycle|B:cell division|B:cell wall organization|B:peptidoglycan biosynthetic process|B:regulation of cell shape|B:UDP-N-acetylgalactosamine biosynthetic process	2.5.1.7	Amino sugar and nucleotide sugar metabolism (path:ec00520); Peptidoglycan biosynthesis (path:ec00550)	Bacteria	Gemmatimonadetes	0	0	0	0	Gemmatimonadetes bacterium
A4R1	A0A1I3M4V1	6,73	7,30E-03	4,74E-02	UDP-glucose 4-epimerase {ECO:0000256|RuleBase:RU366046}	M:UDP-glucose 4-epimerase activity|B:galactose metabolic process	5.1.3.2	Galactose metabolism (path:ec00052); Amino sugar and nucleotide sugar metabolism (path:ec00520)	Bacteria	Bacteroidetes	Sphingobacteriales	Sphingobacteriia	Sphingobacteriaceae	Parapedobacter	Parapedobacter indicus
A4R1	I3IA52	6,73	7,29E-03	4,73E-02	Phosphomethylpyrimidine kinase {ECO:0000313|EMBL:EIK44937.1}	M:ATP binding|M:phosphomethylpyrimidine kinase activity|B:thiamine biosynthetic process	2.7.4.7	Thiamine metabolism (path:ec00730)	Bacteria	Proteobacteria	Cellvibrionales	Gammaproteobacteria	Cellvibrionaceae	Cellvibrio	Cellvibrio sp. BR
A4R1	A0A1H7Q6L7	6,73	7,28E-03	4,73E-02	UDP-N-acetylglucosamine 1-carboxyvinyltransferase {ECO:0000256|HAMAP-Rule:MF_00111}	C:cytoplasm|M:UDP-N-acetylglucosamine 1-carboxyvinyltransferase activity|B:cell cycle|B:cell division|B:cell wall organization|B:peptidoglycan biosynthetic process|B:regulation of cell shape|B:UDP-N-acetylgalactosamine biosynthetic process	2.5.1.7	Amino sugar and nucleotide sugar metabolism (path:ec00520); Peptidoglycan biosynthesis (path:ec00550)	Bacteria	Bacteroidetes	Sphingobacteriales	Sphingobacteriia	Sphingobacteriaceae	Olivibacter	Olivibacter domesticus
A4R1	A0A1G9N5I0	6,73	7,28E-03	4,73E-02	Acetyl-coenzyme A carboxylase carboxyl transferase subunit beta {ECO:0000256|HAMAP-Rule:MF_01395}	C:acetyl-CoA carboxylase complex|M:acetyl-CoA carboxylase activity|M:ATP binding|M:carboxyl- or carbamoyltransferase activity|M:zinc ion binding|B:fatty acid biosynthetic process|B:malonyl-CoA biosynthetic process	2.1.3.15	None	Bacteria	Proteobacteria	Oceanospirillales	Gammaproteobacteria	Halomonadaceae	Halomonas	Halomonas muralis
A4R1	A0A091B1V2	6,73	7,28E-03	4,73E-02	Acyl-[acyl-carrier-protein]--UDP-N-acetylglucosamine O-acyltransferase {ECO:0000256|HAMAP-Rule:MF_00387, ECO:0000256|SAAS:SAAS00720086}	C:cytoplasm|M:acyl-[acyl-carrier-protein]-UDP-N-acetylglucosamine O-acyltransferase activity|B:lipid A biosynthetic process	2.3.1.129	Lipopolysaccharide biosynthesis (path:ec00540)	Bacteria	Proteobacteria	Xanthomonadales	Gammaproteobacteria	Xanthomonadaceae	Arenimonas	Arenimonas metalli
A4R1	A0A1Q3XDP7	6,73	7,28E-03	4,73E-02	Glucose-1-phosphate thymidylyltransferase {ECO:0000256|RuleBase:RU003706}	M:glucose-1-phosphate thymidylyltransferase activity|M:metal ion binding|B:extracellular polysaccharide biosynthetic process	2.7.7.24	Streptomycin biosynthesis (path:ec00521); Polyketide sugar unit biosynthesis (path:ec00523); Acarbose and validamycin biosynthesis (path:ec00525); Biosynthesis of antibiotics (path:ec01130)	Bacteria	Bacteroidetes	0	0	0	0	Bacteroidetes bacterium 46-16
A4R1	A0A1Q7E0G1	6,73	7,27E-03	4,73E-02	Hypoxanthine phosphoribosyltransferase {ECO:0000256|RuleBase:RU364099}	C:cytoplasm|M:guanine phosphoribosyltransferase activity|M:hypoxanthine phosphoribosyltransferase activity|M:metal ion binding|M:nucleotide binding|B:IMP salvage|B:purine ribonucleoside salvage	2.4.2.8	Purine metabolism (path:ec00230); Drug metabolism - other enzymes (path:ec00983); Biosynthesis of secondary metabolites (path:ec01110)	Bacteria	Gemmatimonadetes	0	0	0	0	Gemmatimonadetes bacterium 13_1_40CM_70_11
A4R1	A0A2D8B8C5	6,73	7,26E-03	4,72E-02	Aminotransferase {ECO:0000256|RuleBase:RU000481}	M:pyridoxal phosphate binding|M:transaminase activity|B:biosynthetic process|B:cellular amino acid metabolic process	2.6.1.-	None	Bacteria	Proteobacteria	Burkholderiales	Betaproteobacteria	Alcaligenaceae	0	Alcaligenaceae bacterium
A4R1	A0A1M5LUT4	6,73	7,26E-03	4,72E-02	Malonyl CoA-acyl carrier protein transacylase {ECO:0000256|PIRNR:PIRNR000446}	M:[acyl-carrier-protein] S-malonyltransferase activity	2.3.1.39	Fatty acid biosynthesis (path:ec00061)	Bacteria	Bacteroidetes	Cytophagales	Cytophagia	0	Chryseolinea	Chryseolinea serpens
A4R1	A0LY35	6,73	7,27E-03	4,72E-02	Pyruvate dehydrogenase E1 component subunit beta {ECO:0000256|RuleBase:RU364074}	M:pyruvate dehydrogenase (acetyl-transferring) activity|B:acetyl-CoA biosynthetic process from pyruvate	1.2.4.1	Glycolysis / Gluconeogenesis (path:ec00010); Citrate cycle (TCA cycle) (path:ec00020); Pyruvate metabolism (path:ec00620); Biosynthesis of secondary metabolites (path:ec01110); Microbial metabolism in diverse environments (path:ec01120); Biosynthesis of antibiotics (path:ec01130)	Bacteria	Bacteroidetes	Flavobacteriales	Flavobacteriia	Flavobacteriaceae	Gramella	Gramella forsetii
A4R1	M7MYB1	6,73	7,24E-03	4,72E-02	D-beta-hydroxybutyrate dehydrogenase {ECO:0000313|EMBL:EMR01433.1}	M:3-hydroxybutyrate dehydrogenase activity	1.1.1.30	Synthesis and degradation of ketone bodies (path:ec00072); Butanoate metabolism (path:ec00650)	Bacteria	Bacteroidetes	Cytophagales	Cytophagia	Flammeovirgaceae	Cesiribacter	Cesiribacter andamanensis
A4R1	A0A1G3FC14	6,73	7,24E-03	4,72E-02	3,4-dihydroxy-2-butanone 4-phosphate synthase {ECO:0000256|RuleBase:RU003843}	M:3,4-dihydroxy-2-butanone-4-phosphate synthase activity|M:metal ion binding|B:riboflavin biosynthetic process	4.1.99.12	Riboflavin metabolism (path:ec00740); Biosynthesis of secondary metabolites (path:ec01110)	Bacteria	Proteobacteria	Pseudomonadales	Gammaproteobacteria	0	0	Pseudomonadales bacterium RIFCSPLOWO2_02_FULL_63_210
A4R1	A0A254TDN9	6,73	7,24E-03	4,72E-02	Trigger factor {ECO:0000256|HAMAP-Rule:MF_00303, ECO:0000256|RuleBase:RU003914}	C:cytoplasm|M:peptidyl-prolyl cis-trans isomerase activity|B:cell cycle|B:cell division|B:protein folding|B:protein transport	5.2.1.8	None	Bacteria	Proteobacteria	Burkholderiales	Betaproteobacteria	Oxalobacteraceae	Noviherbaspirillum	Noviherbaspirillum denitrificans
A4R1	A0A2D7XGB6	6,73	7,26E-03	4,72E-02	NADP-dependent malic enzyme {ECO:0000313|EMBL:MAK56162.1}	M:malate dehydrogenase (decarboxylating) (NAD+) activity|M:malate dehydrogenase (decarboxylating) (NADP+) activity|M:metal ion binding|M:NAD binding|M:oxaloacetate decarboxylase activity	1.1.1.40	Pyruvate metabolism (path:ec00620); Carbon fixation in photosynthetic organisms (path:ec00710); Microbial metabolism in diverse environments (path:ec01120)	Bacteria	Proteobacteria	Burkholderiales	Betaproteobacteria	Alcaligenaceae	Pusillimonas	Pusillimonas sp.
A4R1	A0A1H1MYT9	6,73	7,26E-03	4,72E-02	Glucose-6-phosphate 1-dehydrogenase {ECO:0000256|HAMAP-Rule:MF_00966}	M:glucose-6-phosphate dehydrogenase activity|M:NADP binding|B:glucose metabolic process|B:pentose-phosphate shunt	1.1.1.49	Pentose phosphate pathway (path:ec00030); Glutathione metabolism (path:ec00480); Biosynthesis of secondary metabolites (path:ec01110); Biosynthesis of antibiotics (path:ec01130)	Bacteria	Bacteroidetes	Sphingobacteriales	Sphingobacteriia	Sphingobacteriaceae	Mucilaginibacter	Mucilaginibacter mallensis
A4R1	B9XSP2	6,73	7,26E-03	4,72E-02	D-3-phosphoglycerate dehydrogenase {ECO:0000256|RuleBase:RU363003}	M:NAD binding|M:phosphoglycerate dehydrogenase activity|B:L-serine biosynthetic process	1.1.1.95	Glycine, serine and threonine metabolism (path:ec00260); Methane metabolism (path:ec00680); Microbial metabolism in diverse environments (path:ec01120); Biosynthesis of antibiotics (path:ec01130)	Bacteria	Verrucomicrobia	Verrucomicrobiales	Verrucomicrobiae	Verrucomicrobia subdivision 3	Pedosphaera	Pedosphaera parvula
A4R1	A0A1Q3ZQS5	6,73	7,26E-03	4,72E-02	Catalase {ECO:0000256|PIRNR:PIRNR038927, ECO:0000256|RuleBase:RU000498}	M:catalase activity|M:heme binding|M:metal ion binding|B:hydrogen peroxide catabolic process|B:response to oxidative stress	1.11.1.6	Tryptophan metabolism (path:ec00380); Glyoxylate and dicarboxylate metabolism (path:ec00630); Biosynthesis of secondary metabolites (path:ec01110); Biosynthesis of antibiotics (path:ec01130)	Bacteria	Bacteroidetes	Flavobacteriales	Flavobacteriia	Flavobacteriaceae	Flavobacterium	Flavobacterium sp. 38-13
A4R1	A0A091BA99	6,73	7,26E-03	4,72E-02	NADH:ubiquinone oxidoreductase subunit M {ECO:0000313|EMBL:KFN48402.1}	C:integral component of membrane|M:NADH dehydrogenase (ubiquinone) activity|B:ATP synthesis coupled electron transport	1.6.99.5	None	Bacteria	Proteobacteria	Xanthomonadales	Gammaproteobacteria	Xanthomonadaceae	Arenimonas	Arenimonas metalli
A4R1	A0A075JV16	6,73	7,26E-03	4,72E-02	Dihydrolipoyl dehydrogenase {ECO:0000256|RuleBase:RU003692}	C:cell|M:dihydrolipoyl dehydrogenase activity|M:electron transfer activity|M:flavin adenine dinucleotide binding|B:cell redox homeostasis	1.8.1.4	Glycolysis / Gluconeogenesis (path:ec00010); Citrate cycle (TCA cycle) (path:ec00020); Glycine, serine and threonine metabolism (path:ec00260); Valine, leucine and isoleucine degradation (path:ec00280); Pyruvate metabolism (path:ec00620); Propanoate metabolism (path:ec00640); Biosynthesis of secondary metabolites (path:ec01110); Microbial metabolism in diverse environments (path:ec01120); Biosynt…	Bacteria	Firmicutes	Bacillales	Bacilli	Bacillaceae	Virgibacillus	Virgibacillus sp. SK37
A4R1	W7IWI0	6,73	7,26E-03	4,72E-02	Thioredoxin reductase {ECO:0000256|RuleBase:RU003881}	C:cytoplasm|M:thioredoxin-disulfide reductase activity|B:removal of superoxide radicals	1.8.1.9	Selenocompound metabolism (path:ec00450)	Bacteria	Actinobacteria	Pseudonocardiales	Actinobacteria (high G+C Gram-positive bacteria)	Pseudonocardiaceae	Actinokineospora	Actinokineospora spheciospongiae
A4R1	A0A2M6GNB4	6,73	7,26E-03	4,72E-02	S-adenosylmethionine synthase {ECO:0000256|HAMAP-Rule:MF_00086}	C:cytoplasm|M:ATP binding|M:magnesium ion binding|M:methionine adenosyltransferase activity|B:one-carbon metabolic process|B:S-adenosylmethionine biosynthetic process	2.5.1.6	Cysteine and methionine metabolism (path:ec00270); Biosynthesis of secondary metabolites (path:ec01110)	Bacteria	Bacteroidetes	Cytophagales	Cytophagia	0	0	Cytophagales bacterium CG18_big_fil_WC_8_21_14_2_50_42_9
A4R1	A0A0D3LEZ9	6,73	7,26E-03	4,72E-02	Glutamine--fructose-6-phosphate aminotransferase [isomerizing] {ECO:0000256|HAMAP-Rule:MF_00164, ECO:0000256|SAAS:SAAS01229024}	C:cytoplasm|M:carbohydrate derivative binding|M:glutamine-fructose-6-phosphate transaminase (isomerizing) activity|B:carbohydrate derivative biosynthetic process|B:carbohydrate metabolic process	2.6.1.16	Alanine, aspartate and glutamate metabolism (path:ec00250); Amino sugar and nucleotide sugar metabolism (path:ec00520); Biosynthesis of antibiotics (path:ec01130)	Bacteria	Bacteroidetes	Cytophagales	Cytophagia	Flammeovirgaceae	0	Flammeovirgaceae bacterium 311
A4R1	W0RM89	6,73	7,26E-03	4,72E-02	Glutamine--fructose-6-phosphate aminotransferase [isomerizing] {ECO:0000256|HAMAP-Rule:MF_00164, ECO:0000256|SAAS:SAAS01229024}	C:cytoplasm|M:carbohydrate derivative binding|M:glutamine-fructose-6-phosphate transaminase (isomerizing) activity|B:carbohydrate derivative biosynthetic process|B:carbohydrate metabolic process	2.6.1.16	Alanine, aspartate and glutamate metabolism (path:ec00250); Amino sugar and nucleotide sugar metabolism (path:ec00520); Biosynthesis of antibiotics (path:ec01130)	Bacteria	Gemmatimonadetes	Gemmatimonadales	Gemmatimonadetes	Gemmatimonadaceae	Gemmatirosa	Gemmatirosa kalamazoonesis
A4R1	A0A2A9DZ15	6,73	7,26E-03	4,72E-02	Phosphoglycerate kinase {ECO:0000256|HAMAP-Rule:MF_00145, ECO:0000256|RuleBase:RU000532, ECO:0000256|SAAS:SAAS00041088}	C:cytoplasm|M:ATP binding|M:phosphoglycerate kinase activity|B:glycolytic process	2.7.2.3	Glycolysis / Gluconeogenesis (path:ec00010); Carbon fixation in photosynthetic organisms (path:ec00710); Biosynthesis of secondary metabolites (path:ec01110); Microbial metabolism in diverse environments (path:ec01120); Biosynthesis of antibiotics (path:ec01130)	Bacteria	Actinobacteria	Micrococcales	Actinobacteria (high G+C Gram-positive bacteria)	Microbacteriaceae	Microbacterium	Microbacterium agarici
A4R1	A0A091BT95	6,73	7,26E-03	4,72E-02	Polyphosphate kinase {ECO:0000256|HAMAP-Rule:MF_00347, ECO:0000256|RuleBase:RU003800, ECO:0000256|SAAS:SAAS00008191}	C:polyphosphate kinase complex|M:ATP binding|M:metal ion binding|M:polyphosphate kinase activity|B:polyphosphate biosynthetic process	2.7.4.1	Oxidative phosphorylation (path:ec00190)	Bacteria	Proteobacteria	Xanthomonadales	Gammaproteobacteria	Xanthomonadaceae	Arenimonas	Arenimonas metalli
A4R1	A0A109BE37	6,73	7,26E-03	4,72E-02	Polyribonucleotide nucleotidyltransferase {ECO:0000256|HAMAP-Rule:MF_01595}	C:cytoplasm|M:magnesium ion binding|M:polyribonucleotide nucleotidyltransferase activity|M:RNA binding|B:mRNA catabolic process|B:RNA processing	2.7.7.8	Purine metabolism (path:ec00230); Pyrimidine metabolism (path:ec00240)	Bacteria	Proteobacteria	Rhizobiales	Alphaproteobacteria	Hyphomicrobiaceae	Hyphomicrobium	Hyphomicrobium sulfonivorans
A4R1	A0A0N9HNL9	6,73	7,26E-03	4,72E-02	ATP-dependent zinc metalloprotease FtsH {ECO:0000256|HAMAP-Rule:MF_01458}	C:integral component of membrane|C:plasma membrane|M:ATP binding|M:ATPase activity|M:metalloendopeptidase activity|M:zinc ion binding|B:cell division|B:protein catabolic process	3.4.24.-	None	Bacteria	Actinobacteria	Pseudonocardiales	Actinobacteria (high G+C Gram-positive bacteria)	Pseudonocardiaceae	Kibdelosporangium	Kibdelosporangium phytohabitans
A4R1	B0SPW6	6,73	7,26E-03	4,72E-02	Fructose-bisphosphate aldolase class I (FBP aldolase) {ECO:0000313|EMBL:ABZ97532.1}	M:fructose-bisphosphate aldolase activity	4.1.2.13	Glycolysis / Gluconeogenesis (path:ec00010); Pentose phosphate pathway (path:ec00030); Fructose and mannose metabolism (path:ec00051); Methane metabolism (path:ec00680); Carbon fixation in photosynthetic organisms (path:ec00710); Biosynthesis of secondary metabolites (path:ec01110); Microbial metabolism in diverse environments (path:ec01120); Biosynthesis of antibiotics (path:ec01130)	Bacteria	Spirochaetes	Leptospirales	Spirochaetia	Leptospiraceae	Leptospira	Leptospira biflexa
A4R1	A0A1N6JAE0	6,73	7,26E-03	4,72E-02	Fumarate hydratase class II {ECO:0000256|HAMAP-Rule:MF_00743}	C:tricarboxylic acid cycle enzyme complex|M:fumarate hydratase activity|B:fumarate metabolic process|B:tricarboxylic acid cycle	4.2.1.2	Citrate cycle (TCA cycle) (path:ec00020); Pyruvate metabolism (path:ec00620); Carbon fixation pathways in prokaryotes (path:ec00720); Biosynthesis of secondary metabolites (path:ec01110); Microbial metabolism in diverse environments (path:ec01120); Biosynthesis of antibiotics (path:ec01130)	Bacteria	Bacteroidetes	Chitinophagales	Chitinophagia	Chitinophagaceae	Chitinophaga	Chitinophaga niabensis
A4R1	Q2YD59	6,73	7,26E-03	4,72E-02	DNA gyrase subunit B {ECO:0000256|HAMAP-Rule:MF_01898}	C:chromosome|C:cytoplasm|M:ATP binding|M:DNA binding|M:DNA topoisomerase type II (ATP-hydrolyzing) activity|M:metal ion binding|B:DNA topological change|B:DNA-dependent DNA replication	5.6.2.2	None	Bacteria	Proteobacteria	Nitrosomonadales	Betaproteobacteria	Nitrosomonadaceae	Nitrosospira	Nitrosospira multiformis
A4R1	A0A1G0CG58	6,73	7,26E-03	4,72E-02	Glycine--tRNA ligase {ECO:0000256|HAMAP-Rule:MF_00253}	C:cytoplasm|M:ATP binding|M:glycine-tRNA ligase activity|B:glycyl-tRNA aminoacylation	6.1.1.14	Aminoacyl-tRNA biosynthesis (path:ec00970)	Bacteria	Bacteroidetes	Flavobacteriales	Flavobacteriia	Crocinitomicaceae	Fluviicola	Fluviicola sp. RIFCSPHIGHO2_12_FULL_43_24
A4R1	A0A1M5JXK7	6,73	7,26E-03	4,72E-02	Glutamine--tRNA ligase {ECO:0000256|HAMAP-Rule:MF_00126}	C:cytoplasm|M:ATP binding|M:glutamine-tRNA ligase activity|B:glutaminyl-tRNA aminoacylation|B:glutamyl-tRNA aminoacylation	6.1.1.18	Aminoacyl-tRNA biosynthesis (path:ec00970)	Bacteria	Bacteroidetes	Cytophagales	Cytophagia	0	Chryseolinea	Chryseolinea serpens
A4R1	A0A0A0ETD1	6,73	7,26E-03	4,72E-02	Leucine--tRNA ligase {ECO:0000256|HAMAP-Rule:MF_00049}	C:cytoplasm|M:aminoacyl-tRNA editing activity|M:ATP binding|M:leucine-tRNA ligase activity|B:leucyl-tRNA aminoacylation	6.1.1.4	Aminoacyl-tRNA biosynthesis (path:ec00970)	Bacteria	Proteobacteria	Xanthomonadales	Gammaproteobacteria	Xanthomonadaceae	Lysobacter	Lysobacter concretionis
A4R1	A0A0S2DGQ2	6,73	7,26E-03	4,72E-02	Carbamoyl-phosphate synthase large chain {ECO:0000256|HAMAP-Rule:MF_01210}	M:ATP binding|M:carbamoyl-phosphate synthase (glutamine-hydrolyzing) activity|M:metal ion binding|B:'de novo' UMP biosynthetic process|B:arginine biosynthetic process	6.3.5.5	Pyrimidine metabolism (path:ec00240); Alanine, aspartate and glutamate metabolism (path:ec00250)	Bacteria	Proteobacteria	Xanthomonadales	Gammaproteobacteria	Xanthomonadaceae	Lysobacter	Lysobacter enzymogenes
A4R1	T0SYI7	6,73	7,26E-03	4,72E-02	ATP synthase subunit alpha {ECO:0000256|HAMAP-Rule:MF_01346}	C:plasma membrane|C:proton-transporting ATP synthase complex, catalytic core F(1)|M:ATP binding|M:hydrolase activity|M:proton-transporting ATP synthase activity, rotational mechanism|B:ATP synthesis coupled proton transport	7.1.2.2	None	Bacteria	Proteobacteria	Bacteriovoracales	Oligoflexia	Bacteriovoracaceae	Bacteriovorax	Bacteriovorax sp. BSW11_IV
A4R1	A0A1E4JGB2	6,73	7,25E-03	4,72E-02	Deoxyhypusine synthase-like protein {ECO:0000256|HAMAP-Rule:MF_00640}	M:transferase activity, transferring alkyl or aryl (other than methyl) groups|B:peptidyl-lysine modification to peptidyl-hypusine	2.5.-.-	None	Bacteria	Proteobacteria	Sphingomonadales	Alphaproteobacteria	Sphingomonadaceae	Sphingomonas	Sphingomonas sp. SCN 67-18
A4R1	A0A1I1N2Q2	6,73	7,25E-03	4,72E-02	Protein-glutamate methylesterase {ECO:0000256|SAAS:SAAS00706697}	C:cytoplasm|M:phosphorelay response regulator activity|M:protein-glutamate methylesterase activity|B:chemotaxis	3.1.1.61	None	Bacteria	Bacteroidetes	Cytophagales	Cytophagia	Cytophagaceae	Flexibacter	Flexibacter flexilis
A4R1	A0A1M5ZQD9	6,73	7,24E-03	4,72E-02	Homoserine dehydrogenase {ECO:0000256|RuleBase:RU000579}	M:homoserine dehydrogenase activity|M:NADP binding|B:isoleucine biosynthetic process|B:methionine biosynthetic process|B:threonine biosynthetic process	1.1.1.3	Glycine, serine and threonine metabolism (path:ec00260); Cysteine and methionine metabolism (path:ec00270); Lysine biosynthesis (path:ec00300); Biosynthesis of secondary metabolites (path:ec01110); Microbial metabolism in diverse environments (path:ec01120); Biosynthesis of antibiotics (path:ec01130)	Bacteria	Proteobacteria	Burkholderiales	Betaproteobacteria	Alcaligenaceae	Candidimonas	Candidimonas bauzanensis
A4R1	F7NQS3	6,73	7,24E-03	4,72E-02	Peptide deformylase {ECO:0000256|HAMAP-Rule:MF_00163, ECO:0000256|SAAS:SAAS01077920}	M:metal ion binding|M:peptide deformylase activity|B:translation	3.5.1.88	None	Bacteria	Proteobacteria	Chromatiales	Gammaproteobacteria	Chromatiaceae	Rheinheimera	Rheinheimera sp. A13L
A4R1	A0A257JXL4	6,73	7,24E-03	4,71E-02	Thymidylate synthase {ECO:0000256|HAMAP-Rule:MF_00008}	C:cytoplasm|M:thymidylate synthase activity|B:dTMP biosynthetic process|B:dTTP biosynthetic process|B:methylation	2.1.1.45	Pyrimidine metabolism (path:ec00240); One carbon pool by folate (path:ec00670)	Bacteria	Bacteroidetes	Flavobacteriales	Flavobacteriia	Flavobacteriaceae	Flavobacterium	Flavobacterium sp. BFFFF1
A4R1	A0A2D8B461	6,73	7,24E-03	4,71E-02	Beta-ketoacyl-ACP synthase II {ECO:0000313|EMBL:MAL00938.1}	M:beta-ketoacyl-acyl-carrier-protein synthase II activity	2.3.1.179	Fatty acid biosynthesis (path:ec00061); Biotin metabolism (path:ec00780)	Bacteria	Proteobacteria	Burkholderiales	Betaproteobacteria	Alcaligenaceae	0	Alcaligenaceae bacterium
A4R1	A0A1G7WCP4	6,73	7,24E-03	4,71E-02	23S rRNA (uracil(1939)-C(5))-methyltransferase RlmD {ECO:0000256|HAMAP-Rule:MF_01010, ECO:0000256|SAAS:SAAS01088001}	M:4 iron, 4 sulfur cluster binding|M:iron ion binding|M:RNA binding|M:rRNA (uridine-C5-)-methyltransferase activity	2.1.1.190	None	Bacteria	Proteobacteria	Pseudomonadales	Gammaproteobacteria	Pseudomonadaceae	Pseudomonas	Pseudomonas benzenivorans
A4R1	S7WEP2	6,73	7,25E-03	4,72E-02	Cytochrome c oxidase polypeptide I {ECO:0000313|EMBL:EPR65234.1}	C:integral component of membrane|C:respiratory chain|M:cytochrome-c oxidase activity|M:heme binding|B:aerobic respiration	1.9.3.1	Oxidative phosphorylation (path:ec00190)	Bacteria	Bacteroidetes	Cytophagales	Cytophagia	Cyclobacteriaceae	Cyclobacterium	Cyclobacterium qasimii
A4R1	A0A291GJQ8	6,73	7,25E-03	4,72E-02	Ribonuclease P protein component {ECO:0000256|HAMAP-Rule:MF_00227, ECO:0000256|SAAS:SAAS00143752}	M:ribonuclease P activity|M:tRNA binding|B:tRNA 5'-leader removal	3.1.26.5	None	Bacteria	Actinobacteria	Micrococcales	Actinobacteria (high G+C Gram-positive bacteria)	Dermabacteraceae	Brachybacterium	Brachybacterium vulturis
A4R1	A0A087MIZ7	6,73	7,23E-03	4,71E-02	Peptidyl-prolyl cis-trans isomerase {ECO:0000256|RuleBase:RU003915}	M:peptidyl-prolyl cis-trans isomerase activity	5.2.1.8	None	Bacteria	Proteobacteria	Xanthomonadales	Gammaproteobacteria	Xanthomonadaceae	Arenimonas	Arenimonas donghaensis
A4R1	C1A6J5	6,73	7,22E-03	4,71E-02	DNA gyrase subunit B {ECO:0000256|HAMAP-Rule:MF_01898}	C:chromosome|C:cytoplasm|M:ATP binding|M:DNA binding|M:DNA topoisomerase type II (ATP-hydrolyzing) activity|M:metal ion binding|B:DNA topological change|B:DNA-dependent DNA replication	5.6.2.2	None	Bacteria	Gemmatimonadetes	Gemmatimonadales	Gemmatimonadetes	Gemmatimonadaceae	Gemmatimonas	Gemmatimonas aurantiaca
A4R1	A0A0T2QE36	6,73	7,22E-03	4,71E-02	Dihydrolipoyllysine-residue succinyltransferase component of 2-oxoglutarate dehydrogenase complex {ECO:0000256|RuleBase:RU361138}	C:oxoglutarate dehydrogenase complex|M:dihydrolipoyllysine-residue succinyltransferase activity|B:L-lysine catabolic process to acetyl-CoA via saccharopine|B:tricarboxylic acid cycle	2.3.1.61	Citrate cycle (TCA cycle) (path:ec00020); Lysine degradation (path:ec00310); Biosynthesis of secondary metabolites (path:ec01110); Microbial metabolism in diverse environments (path:ec01120); Biosynthesis of antibiotics (path:ec01130)	Bacteria	Proteobacteria	Sphingomonadales	Alphaproteobacteria	Erythrobacteraceae	Altererythrobacter	Altererythrobacter sp. Root672
A4R1	A0A2M8U3J6	6,73	7,22E-03	4,71E-02	Aspartate aminotransferase {ECO:0000313|EMBL:PJI39051.1}	M:L-aspartate:2-oxoglutarate aminotransferase activity|M:pyridoxal phosphate binding|B:biosynthetic process	2.6.1.1	Arginine biosynthesis (path:ec00220); Alanine, aspartate and glutamate metabolism (path:ec00250); Cysteine and methionine metabolism (path:ec00270); Arginine and proline metabolism (path:ec00330); Tyrosine metabolism (path:ec00350); Phenylalanine metabolism (path:ec00360); Phenylalanine, tyrosine and tryptophan biosynthesis (path:ec00400); Novobiocin biosynthesis (path:ec00401); Carbon fixation i…	Bacteria	Proteobacteria	Rhodospirillales	Alphaproteobacteria	Rhodospirillaceae (purple nonsulfur bacteria)	Ferrovibrio	Ferrovibrio sp.
A4R1	A0A1L7FXK5	6,73	7,23E-03	4,71E-02	Ion-translocating oxidoreductase complex subunit E {ECO:0000256|HAMAP-Rule:MF_00478}	C:integral component of membrane|C:plasma membrane|B:electron transport chain	7.-.-.-	None	Bacteria	Proteobacteria	Pseudomonadales	Gammaproteobacteria	Pseudomonadaceae	Pseudomonas	Pseudomonas alcaliphila
A4R1	F2IG59	6,73	7,23E-03	4,71E-02	Histidine ammonia-lyase {ECO:0000256|RuleBase:RU004479, ECO:0000256|SAAS:SAAS00831227}	C:cytoplasm|M:histidine ammonia-lyase activity|B:histidine catabolic process to glutamate and formamide|B:histidine catabolic process to glutamate and formate	4.3.1.3	Histidine metabolism (path:ec00340)	Bacteria	Bacteroidetes	Flavobacteriales	Flavobacteriia	Crocinitomicaceae	Fluviicola	Fluviicola taffensis
A4R1	A0A1L6R785	6,73	7,21E-03	4,70E-02	Glyceraldehyde-3-phosphate dehydrogenase {ECO:0000313|EMBL:APS40396.1}	M:glyceraldehyde-3-phosphate dehydrogenase (NAD+) (phosphorylating) activity	1.2.1.12	Glycolysis / Gluconeogenesis (path:ec00010); Carbon fixation in photosynthetic organisms (path:ec00710); Biosynthesis of secondary metabolites (path:ec01110); Microbial metabolism in diverse environments (path:ec01120); Biosynthesis of antibiotics (path:ec01130)	Bacteria	Bacteroidetes	Flavobacteriales	Flavobacteriia	Flavobacteriaceae	Salegentibacter	Salegentibacter sp. T436
A4R1	Q0VRM5	6,73	7,21E-03	4,70E-02	Argininosuccinate synthase {ECO:0000255|HAMAP-Rule:MF_00005}	C:cytoplasm|M:argininosuccinate synthase activity|M:ATP binding|B:arginine biosynthetic process	6.3.4.5	Arginine biosynthesis (path:ec00220); Alanine, aspartate and glutamate metabolism (path:ec00250); Biosynthesis of secondary metabolites (path:ec01110); Biosynthesis of antibiotics (path:ec01130)	Bacteria	Proteobacteria	Oceanospirillales	Gammaproteobacteria	Alcanivoracaceae	Alcanivorax	Alcanivorax borkumensis
A4R1	A0A127MQX9	6,74	7,20E-03	4,70E-02	4-formylbenzenesulfonate dehydrogenase TsaC1/TsaC2 {ECO:0000313|EMBL:AMO75723.1}	M:4-formylbenzenesulfonate dehydrogenase activity	1.2.1.62	Toluene degradation (path:ec00623); Microbial metabolism in diverse environments (path:ec01120)	Bacteria	Proteobacteria	Pseudomonadales	Gammaproteobacteria	Pseudomonadaceae	Pseudomonas	Pseudomonas citronellolis
A4R1	F4GW13	6,74	7,20E-03	4,70E-02	3-phosphoshikimate 1-carboxyvinyltransferase {ECO:0000256|HAMAP-Rule:MF_00210}	C:cytoplasm|M:3-phosphoshikimate 1-carboxyvinyltransferase activity|B:aromatic amino acid family biosynthetic process|B:chorismate biosynthetic process	2.5.1.19	Phenylalanine, tyrosine and tryptophan biosynthesis (path:ec00400); Biosynthesis of secondary metabolites (path:ec01110); Biosynthesis of antibiotics (path:ec01130)	Bacteria	Proteobacteria	Burkholderiales	Betaproteobacteria	Alcaligenaceae	Pusillimonas	Pusillimonas sp. (strain T7-7)
A4R1	A4CLD3	6,74	7,20E-03	4,70E-02	Succinate--CoA ligase [ADP-forming] subunit alpha {ECO:0000256|HAMAP-Rule:MF_01988}	M:cofactor binding|M:nucleotide binding|M:succinate-CoA ligase (ADP-forming) activity|B:tricarboxylic acid cycle	6.2.1.5	Citrate cycle (TCA cycle) (path:ec00020); Propanoate metabolism (path:ec00640); C5-Branched dibasic acid metabolism (path:ec00660); Carbon fixation pathways in prokaryotes (path:ec00720); Biosynthesis of secondary metabolites (path:ec01110); Microbial metabolism in diverse environments (path:ec01120); Biosynthesis of antibiotics (path:ec01130)	Bacteria	Bacteroidetes	Flavobacteriales	Flavobacteriia	Flavobacteriaceae	Robiginitalea	Robiginitalea biformata
A4R1	A0A0A0BBC4	6,74	7,20E-03	4,70E-02	6-phospho-3-hexuloisomerase {ECO:0000313|EMBL:KGM05903.1}	M:carbohydrate derivative binding|M:hexulose-6-phosphate isomerase activity|B:carbohydrate derivative metabolic process	5.3.1.27	Pentose phosphate pathway (path:ec00030); Methane metabolism (path:ec00680); Microbial metabolism in diverse environments (path:ec01120)	Bacteria	Proteobacteria	Thiotrichales	Gammaproteobacteria	Piscirickettsiaceae	Methylophaga	Methylophaga thiooxydans
A4R1	A0A1R4FZP4	6,74	7,19E-03	4,69E-02	Imidazole glycerol phosphate synthase subunit HisH {ECO:0000256|HAMAP-Rule:MF_00278}	C:cytoplasm|M:glutaminase activity|M:imidazoleglycerol-phosphate synthase activity|M:lyase activity|B:glutamine metabolic process|B:histidine biosynthetic process	3.5.1.2	Arginine biosynthesis (path:ec00220); Alanine, aspartate and glutamate metabolism (path:ec00250); D-Glutamine and D-glutamate metabolism (path:ec00471)	Bacteria	Actinobacteria	Micrococcales	Actinobacteria (high G+C Gram-positive bacteria)	Micrococcaceae	Arthrobacter	Arthrobacter rhombi
A4R1	I6AUT0	6,74	7,19E-03	4,69E-02	Holliday junction ATP-dependent DNA helicase RuvB {ECO:0000256|HAMAP-Rule:MF_00016}	M:ATP binding|M:DNA binding|M:four-way junction helicase activity|B:DNA recombination|B:DNA repair|B:SOS response	3.6.4.12	None	Bacteria	Verrucomicrobia	Opitutales	Opitutae	Opitutaceae	0	Opitutaceae bacterium TAV1
A4R1	A0A2N1V4F9	6,74	7,20E-03	4,70E-02	Probable dual-specificity RNA methyltransferase RlmN {ECO:0000256|HAMAP-Rule:MF_01849}	C:cytoplasm|M:4 iron, 4 sulfur cluster binding|M:metal ion binding|M:rRNA (adenine-C2-)-methyltransferase activity|M:rRNA binding|M:tRNA (adenine-C2-)-methyltransferase activity|M:tRNA binding|B:rRNA base methylation	2.1.1.192	None	Bacteria	Ignavibacteriae	0	0	0	0	Ignavibacteriae bacterium HGW-Ignavibacteriae-4
A4R1	A0A0A2X0Q9	6,74	7,20E-03	4,70E-02	Holliday junction ATP-dependent DNA helicase RuvB {ECO:0000256|HAMAP-Rule:MF_00016}	M:ATP binding|M:DNA binding|M:four-way junction helicase activity|B:DNA recombination|B:DNA repair|B:SOS response	3.6.4.12	None	Bacteria	Proteobacteria	Xanthomonadales	Gammaproteobacteria	Xanthomonadaceae	Lysobacter	Lysobacter dokdonensis
A4R1	A0A1B1AN31	6,74	7,18E-03	4,69E-02	3-hydroxybutyryl-CoA dehydrogenase {ECO:0000313|EMBL:ANP47956.1}	M:3-hydroxyacyl-CoA dehydrogenase activity|M:3-hydroxybutyryl-CoA dehydrogenase activity|M:NAD+ binding|B:fatty acid metabolic process	1.1.1.157	Phenylalanine metabolism (path:ec00360); Benzoate degradation (path:ec00362); Butanoate metabolism (path:ec00650); Microbial metabolism in diverse environments (path:ec01120)	Bacteria	Proteobacteria	Caulobacterales	Alphaproteobacteria	Caulobacteraceae	0	Caulobacteraceae bacterium OTSz_A_272
A4R1	A0A1Q3MY40	6,74	7,19E-03	4,69E-02	2-amino-3-ketobutyrate coenzyme A ligase {ECO:0000256|HAMAP-Rule:MF_00985}	M:glycine C-acetyltransferase activity|M:pyridoxal phosphate binding|B:biosynthetic process|B:L-threonine catabolic process to glycine	2.3.1.29	Glycine, serine and threonine metabolism (path:ec00260)	Bacteria	Bacteroidetes	0	0	0	0	Bacteroidetes bacterium 47-18
A4R1	A0A0D3MFA6	6,74	7,19E-03	4,69E-02	UTP--glucose-1-phosphate uridylyltransferase {ECO:0000256|RuleBase:RU361259}	M:UTP:glucose-1-phosphate uridylyltransferase activity|B:biosynthetic process|B:UDP-glucose metabolic process	2.7.7.9	Pentose and glucuronate interconversions (path:ec00040); Galactose metabolism (path:ec00052); Starch and sucrose metabolism (path:ec00500); Amino sugar and nucleotide sugar metabolism (path:ec00520); Biosynthesis of antibiotics (path:ec01130)	Bacteria	Proteobacteria	Cellvibrionales	Gammaproteobacteria	Cellvibrionaceae	0	Cellvibrionaceae bacterium Bsc2
A4R1	A0A2A6RJ77	6,74	7,19E-03	4,69E-02	Pyridoxal 5'-phosphate synthase subunit PdxS {ECO:0000256|HAMAP-Rule:MF_01824}	M:pyridoxal 5'-phosphate synthase (glutamine hydrolysing) activity|B:pyridoxal phosphate biosynthetic process	4.3.3.6	Vitamin B6 metabolism (path:ec00750)	Bacteria	Chloroflexi	Chloroflexales	Chloroflexia	Oscillochloridaceae	Candidatus Viridilinea	Candidatus Viridilinea mediisalina
A4R1	I3I6X3	6,74	7,19E-03	4,69E-02	Octanoyltransferase {ECO:0000256|HAMAP-Rule:MF_00013, ECO:0000256|PIRNR:PIRNR016262}	C:cytoplasm|M:ligase activity|M:lipoyl(octanoyl) transferase activity|M:octanoyl transferase activity (acting on glycine-cleavage complex H protein)|B:protein lipoylation	2.3.1.181	Lipoic acid metabolism (path:ec00785)	Bacteria	Proteobacteria	Cellvibrionales	Gammaproteobacteria	Cellvibrionaceae	Cellvibrio	Cellvibrio sp. BR
A4R1	A0A1Q4F1V9	6,74	7,18E-03	4,69E-02	ATP synthase subunit alpha {ECO:0000256|HAMAP-Rule:MF_01346}	C:plasma membrane|C:proton-transporting ATP synthase complex, catalytic core F(1)|M:ATP binding|M:proton-transporting ATP synthase activity, rotational mechanism|B:ATP synthesis coupled proton transport	7.1.2.2	None	Bacteria	Bacteroidetes	Sphingobacteriales	Sphingobacteriia	0	0	Sphingobacteriales bacterium 44-15
A4R1	A0A0D0S2Z8	6,74	7,17E-03	4,68E-02	Pseudouridine synthase {ECO:0000256|RuleBase:RU003887}	M:lyase activity|M:pseudouridine synthase activity|M:RNA binding|B:pseudouridine synthesis	5.4.99.-	None	Bacteria	Proteobacteria	Xanthomonadales	Gammaproteobacteria	Xanthomonadaceae	Lysobacter	Lysobacter sp. A03
A4R1	A0A1W9T3F7	6,74	7,17E-03	4,68E-02	Succinate--CoA ligase [ADP-forming] subunit alpha {ECO:0000256|HAMAP-Rule:MF_01988}	M:cofactor binding|M:nucleotide binding|M:succinate-CoA ligase (ADP-forming) activity|B:tricarboxylic acid cycle	6.2.1.5	Citrate cycle (TCA cycle) (path:ec00020); Propanoate metabolism (path:ec00640); C5-Branched dibasic acid metabolism (path:ec00660); Carbon fixation pathways in prokaryotes (path:ec00720); Biosynthesis of secondary metabolites (path:ec01110); Microbial metabolism in diverse environments (path:ec01120); Biosynthesis of antibiotics (path:ec01130)	Bacteria	Bacteroidetes	0	0	0	0	Bacteroidetes bacterium 4572_117
A4R1	A0A0D0R6B5	6,74	7,16E-03	4,68E-02	Catalase {ECO:0000256|RuleBase:RU000498}	M:catalase activity|M:heme binding|M:metal ion binding|B:hydrogen peroxide catabolic process|B:response to oxidative stress	1.11.1.6	Tryptophan metabolism (path:ec00380); Glyoxylate and dicarboxylate metabolism (path:ec00630); Biosynthesis of secondary metabolites (path:ec01110); Biosynthesis of antibiotics (path:ec01130)	Bacteria	Proteobacteria	Xanthomonadales	Gammaproteobacteria	Xanthomonadaceae	Lysobacter	Lysobacter sp. A03
A4R1	A0A220SPR9	6,74	7,16E-03	4,68E-02	Diaminopimelate epimerase {ECO:0000256|HAMAP-Rule:MF_00197, ECO:0000256|SAAS:SAAS00028055}	C:cytoplasm|M:diaminopimelate epimerase activity|B:lysine biosynthetic process via diaminopimelate	5.1.1.7	Lysine biosynthesis (path:ec00300); Biosynthesis of secondary metabolites (path:ec01110); Microbial metabolism in diverse environments (path:ec01120); Biosynthesis of antibiotics (path:ec01130)	Bacteria	Proteobacteria	Oceanospirillales	Gammaproteobacteria	Alcanivoracaceae	Alcanivorax	Alcanivorax sp. N3-2A
A4R1	A0A1E4IJM6	6,74	7,15E-03	4,68E-02	Ferredoxin--NADP reductase {ECO:0000256|HAMAP-Rule:MF_01685}	M:ferredoxin-NADP+ reductase activity|M:flavin adenine dinucleotide binding|M:NADP binding	1.18.1.2	Photosynthesis (path:ec00195)	Bacteria	Proteobacteria	Burkholderiales	Betaproteobacteria	0	Rubrivivax	Rubrivivax sp. SCN 71-131
A4R1	W8X5V6	6,74	7,15E-03	4,68E-02	N-acetyl-gamma-glutamyl-phosphate reductase {ECO:0000256|HAMAP-Rule:MF_00150}	C:cytoplasm|M:N-acetyl-gamma-glutamyl-phosphate reductase activity|M:NAD binding|M:protein dimerization activity|B:arginine biosynthetic process	1.2.1.38	Arginine biosynthesis (path:ec00220); Biosynthesis of secondary metabolites (path:ec01110); Biosynthesis of antibiotics (path:ec01130)	Bacteria	Proteobacteria	Burkholderiales	Betaproteobacteria	Alcaligenaceae	Castellaniella	Castellaniella defragrans (Alcaligenes defragrans)
A4R1	A0A220SPD2	6,74	7,14E-03	4,67E-02	NADH-quinone oxidoreductase subunit C/D {ECO:0000256|HAMAP-Rule:MF_01359, ECO:0000256|SAAS:SAAS00003774}	C:cytoplasm|C:NADH dehydrogenase complex|C:plasma membrane|M:NAD binding|M:NADH dehydrogenase (ubiquinone) activity|M:quinone binding	7.1.1.-	None	Bacteria	Proteobacteria	Oceanospirillales	Gammaproteobacteria	Alcanivoracaceae	Alcanivorax	Alcanivorax sp. N3-2A
A4R1	A0A136L701	6,74	7,15E-03	4,68E-02	Nucleoside diphosphate kinase {ECO:0000256|HAMAP-Rule:MF_00451}	C:cytoplasm|M:ATP binding|M:metal ion binding|M:nucleoside diphosphate kinase activity|B:CTP biosynthetic process|B:GTP biosynthetic process|B:UTP biosynthetic process	2.7.4.6	Purine metabolism (path:ec00230); Pyrimidine metabolism (path:ec00240); Drug metabolism - other enzymes (path:ec00983); Biosynthesis of secondary metabolites (path:ec01110); Biosynthesis of antibiotics (path:ec01130)	Bacteria	Armatimonadetes	0	0	0	0	Armatimonadetes bacterium OLB18
A4R1	A0A177QW49	6,74	7,15E-03	4,68E-02	Peptide deformylase {ECO:0000256|HAMAP-Rule:MF_00163, ECO:0000256|SAAS:SAAS01077920}	M:metal ion binding|M:peptide deformylase activity|B:translation	3.5.1.88	None	Bacteria	Proteobacteria	0	Betaproteobacteria	0	0	Betaproteobacteria bacterium SCGC AG-212-J23
A4R1	A0A0A1YM39	6,74	7,15E-03	4,68E-02	Peptidyl-prolyl cis-trans isomerase {ECO:0000256|RuleBase:RU363019}	M:peptidyl-prolyl cis-trans isomerase activity|B:protein folding	5.2.1.8	None	Bacteria	Proteobacteria	Pseudomonadales	Gammaproteobacteria	Pseudomonadaceae	Pseudomonas	Pseudomonas taeanensis
A4R1	Q2Y5X0	6,74	7,15E-03	4,67E-02	Indole-3-glycerol phosphate synthase {ECO:0000256|HAMAP-Rule:MF_00134, ECO:0000256|SAAS:SAAS00745756}	M:indole-3-glycerol-phosphate synthase activity|B:tryptophan biosynthetic process	4.1.1.48	Phenylalanine, tyrosine and tryptophan biosynthesis (path:ec00400); Biosynthesis of secondary metabolites (path:ec01110); Biosynthesis of antibiotics (path:ec01130)	Bacteria	Proteobacteria	Nitrosomonadales	Betaproteobacteria	Nitrosomonadaceae	Nitrosospira	Nitrosospira multiformis
A4R1	A0A1V1PLW3	6,74	7,14E-03	4,67E-02	Aldehyde dehydrogenase {ECO:0000313|EMBL:GAM97455.1}	M:aldehyde dehydrogenase (NAD) activity|M:glyceraldehyde-3-phosphate dehydrogenase (NAD+) (non-phosphorylating) activity	1.2.1.3	Glycolysis / Gluconeogenesis (path:ec00010); Ascorbate and aldarate metabolism (path:ec00053); Fatty acid degradation (path:ec00071); Valine, leucine and isoleucine degradation (path:ec00280); Lysine degradation (path:ec00310); Arginine and proline metabolism (path:ec00330); Histidine metabolism (path:ec00340); Tryptophan metabolism (path:ec00380); beta-Alanine metabolism (path:ec00410); Glycerol…	Bacteria	Proteobacteria	0	Alphaproteobacteria	0	0	alpha proteobacterium U9-1i
A4R1	F7NRL2	6,74	7,14E-03	4,67E-02	ATP-dependent RNA helicase SrmB {ECO:0000256|HAMAP-Rule:MF_00967}	C:cytoplasm|M:ATP binding|M:nucleic acid binding|M:RNA helicase activity|B:ribosomal large subunit assembly	3.6.4.13	None	Bacteria	Proteobacteria	Chromatiales	Gammaproteobacteria	Chromatiaceae	Rheinheimera	Rheinheimera sp. A13L
A4R1	A0A1G9VDV2	6,74	7,14E-03	4,67E-02	O-succinylhomoserine sulfhydrylase {ECO:0000256|HAMAP-Rule:MF_02056}	M:pyridoxal phosphate binding|M:transferase activity, transferring alkyl or aryl (other than methyl) groups|B:'de novo' L-methionine biosynthetic process|B:homocysteine biosynthetic process|B:transsulfuration	2.5.1.-	None	Bacteria	Bacteroidetes	Sphingobacteriales	Sphingobacteriia	Sphingobacteriaceae	Pedobacter	Pedobacter ruber
A4R1	A0A1I4XNQ1	6,74	7,14E-03	4,67E-02	Bifunctional glutamine synthetase adenylyltransferase/adenylyl-removing enzyme {ECO:0000256|HAMAP-Rule:MF_00802}	M:[glutamate-ammonia-ligase] adenylyltransferase activity|M:[glutamine synthetase]-adenylyl-L-tyrosine phosphorylase|M:ATP binding|M:ligase activity|M:magnesium ion binding|B:metabolic process|B:regulation of glutamine family amino acid metabolic process	2.7.7.42	None	Bacteria	Proteobacteria	Nitrosomonadales	Betaproteobacteria	Nitrosomonadaceae	Nitrosospira	Nitrosospira briensis
A4R1	H0C161	6,74	7,12E-03	4,67E-02	Cysteine desulfurase {ECO:0000256|RuleBase:RU004506, ECO:0000256|SAAS:SAAS00062216}	M:cysteine desulfurase activity|M:pyridoxal phosphate binding|M:transaminase activity|B:cysteine metabolic process	2.8.1.7	Thiamine metabolism (path:ec00730)	Bacteria	Proteobacteria	Burkholderiales	Betaproteobacteria	Comamonadaceae	Acidovorax	Nocardioides sp. SLBN-35
A4R1	A0A0H3Z1I7	6,74	7,13E-03	4,67E-02	Bacterioferritin {ECO:0000256|PIRNR:PIRNR002560, ECO:0000256|RuleBase:RU000623}	C:cell|M:ferric iron binding|M:ferroxidase activity|B:cellular iron ion homeostasis|B:iron ion transport	1.16.3.1	Porphyrin and chlorophyll metabolism (path:ec00860)	Bacteria	Proteobacteria	Pseudomonadales	Gammaproteobacteria	Pseudomonadaceae	Pseudomonas	Pseudomonas stutzeri (Pseudomonas perfectomarina)
A4R1	A0A1G6SD32	6,74	7,11E-03	4,66E-02	Adenylosuccinate synthetase {ECO:0000256|HAMAP-Rule:MF_00011, ECO:0000256|RuleBase:RU000520}	C:cytoplasm|M:adenylosuccinate synthase activity|M:GTP binding|M:magnesium ion binding|B:'de novo' AMP biosynthetic process	6.3.4.4	Purine metabolism (path:ec00230); Alanine, aspartate and glutamate metabolism (path:ec00250)	Bacteria	Proteobacteria	Xanthomonadales	Gammaproteobacteria	Rhodanobacteraceae	Aquimonas	Aquimonas voraii
A4R1	C7PML5	6,74	7,13E-03	4,67E-02	Superoxide dismutase {ECO:0000256|RuleBase:RU000414}	M:metal ion binding|M:superoxide dismutase activity	1.15.1.1	None	Bacteria	Bacteroidetes	Chitinophagales	Chitinophagia	Chitinophagaceae	Chitinophaga	Chitinophaga pinensis
A4R1	A0A0K8R1U0	6,74	7,13E-03	4,67E-02	Triosephosphate isomerase {ECO:0000256|HAMAP-Rule:MF_00147, ECO:0000256|RuleBase:RU363013, ECO:0000256|SAAS:SAAS00728730}	C:cytoplasm|M:triose-phosphate isomerase activity|B:gluconeogenesis|B:glycolytic process	5.3.1.1	Glycolysis / Gluconeogenesis (path:ec00010); Fructose and mannose metabolism (path:ec00051); Inositol phosphate metabolism (path:ec00562); Carbon fixation in photosynthetic organisms (path:ec00710); Biosynthesis of secondary metabolites (path:ec01110); Microbial metabolism in diverse environments (path:ec01120); Biosynthesis of antibiotics (path:ec01130)	Bacteria	Bacteroidetes	Bacteroidales	Bacteroidia	0	0	Bacteroidales bacterium 6E
A4R1	A0A0F7KLX7	6,74	7,11E-03	4,66E-02	Peptidyl-tRNA hydrolase {ECO:0000256|HAMAP-Rule:MF_00083}	C:cytoplasm|M:aminoacyl-tRNA hydrolase activity|B:translation	3.1.1.29	None	Bacteria	Proteobacteria	Sphingomonadales	Alphaproteobacteria	Erythrobacteraceae	Altererythrobacter	Altererythrobacter atlanticus
A4R1	A0A285X509	6,74	7,11E-03	4,66E-02	Glyceraldehyde-3-phosphate dehydrogenase {ECO:0000256|RuleBase:RU361160}	M:NAD binding|M:NADP binding|M:oxidoreductase activity, acting on the aldehyde or oxo group of donors, NAD or NADP as acceptor|B:glucose metabolic process	1.2.1.-	None	Bacteria	Bacteroidetes	Flavobacteriales	Flavobacteriia	Flavobacteriaceae	Salinimicrobium	Salinimicrobium sediminis
A4R1	H7FMA1	6,74	7,11E-03	4,66E-02	dTDP-glucose 4,6-dehydratase {ECO:0000256|RuleBase:RU004473}	M:dTDP-glucose 4,6-dehydratase activity|B:nucleotide-sugar metabolic process	4.2.1.46	Streptomycin biosynthesis (path:ec00521); Polyketide sugar unit biosynthesis (path:ec00523); Acarbose and validamycin biosynthesis (path:ec00525); Biosynthesis of vancomycin group antibiotics (path:ec01055); Biosynthesis of antibiotics (path:ec01130)	Bacteria	Bacteroidetes	Flavobacteriales	Flavobacteriia	Flavobacteriaceae	Flavobacterium	Flavobacterium frigoris
A4R1	A0A2E1BKG4	6,74	7,10E-03	4,65E-02	Polyribonucleotide nucleotidyltransferase {ECO:0000256|SAAS:SAAS00979033}	M:polyribonucleotide nucleotidyltransferase activity|M:RNA binding|B:mRNA catabolic process|B:RNA processing	2.7.7.8	Purine metabolism (path:ec00230); Pyrimidine metabolism (path:ec00240)	Bacteria	Bacteroidetes	Flavobacteriales	Flavobacteriia	Flavobacteriaceae	0	Flavobacteriaceae bacterium
A4R1	E4TT84	6,74	7,10E-03	4,65E-02	Ribosomal protein S12 methylthiotransferase RimO {ECO:0000256|HAMAP-Rule:MF_01865, ECO:0000256|SAAS:SAAS00766429}	C:cytoplasm|C:ribosome|M:4 iron, 4 sulfur cluster binding|M:metal ion binding|M:protein methylthiotransferase activity|B:peptidyl-L-beta-methylthioaspartic acid biosynthetic process from peptidyl-aspartic acid|B:tRNA modification	2.8.4.4	None	Bacteria	Bacteroidetes	Cytophagales	Cytophagia	Flammeovirgaceae	Marivirga	Marivirga tractuosa
A4R1	A0A087MFW0	6,74	7,10E-03	4,65E-02	tRNA-dihydrouridine synthase B {ECO:0000256|HAMAP-Rule:MF_02042}	M:flavin adenine dinucleotide binding|M:FMN binding|M:tRNA binding|M:tRNA dihydrouridine synthase activity	1.3.1.-	None	Bacteria	Proteobacteria	Xanthomonadales	Gammaproteobacteria	Xanthomonadaceae	Arenimonas	Arenimonas donghaensis
A4R1	Q2Y764	6,74	7,10E-03	4,65E-02	Peptidylprolyl isomerase {ECO:0000256|SAAS:SAAS00143148}	M:peptidyl-prolyl cis-trans isomerase activity	5.2.1.8	None	Bacteria	Proteobacteria	Nitrosomonadales	Betaproteobacteria	Nitrosomonadaceae	Nitrosospira	Nitrosospira multiformis
A4R1	A0A1T5K0J1	6,74	7,09E-03	4,65E-02	4-hydroxy-3-methylbut-2-en-1-yl diphosphate synthase (flavodoxin) {ECO:0000256|HAMAP-Rule:MF_00159}	M:4 iron, 4 sulfur cluster binding|M:4-hydroxy-3-methylbut-2-en-1-yl diphosphate synthase activity|M:iron ion binding|B:isopentenyl diphosphate biosynthetic process, methylerythritol 4-phosphate pathway|B:terpenoid biosynthetic process	1.17.7.3	Terpenoid backbone biosynthesis (path:ec00900)	Bacteria	Bacteroidetes	Cytophagales	Cytophagia	Cytophagaceae	Ohtaekwangia	Ohtaekwangia koreensis
A4R1	A0A0A0EQZ5	6,74	7,08E-03	4,65E-02	8-amino-7-oxononanoate synthase {ECO:0000256|HAMAP-Rule:MF_01693}	M:8-amino-7-oxononanoate synthase activity|M:pyridoxal phosphate binding|B:biotin biosynthetic process	2.3.1.47	Biotin metabolism (path:ec00780); Microbial metabolism in diverse environments (path:ec01120)	Bacteria	Proteobacteria	Xanthomonadales	Gammaproteobacteria	Xanthomonadaceae	Lysobacter	Lysobacter daejeonensis
A4R1	F4GS21	6,74	7,08E-03	4,65E-02	Phosphatidate cytidylyltransferase {ECO:0000256|RuleBase:RU003938}	C:integral component of membrane|M:phosphatidate cytidylyltransferase activity|B:CDP-diacylglycerol biosynthetic process	2.7.7.41	Glycerophospholipid metabolism (path:ec00564); Biosynthesis of secondary metabolites (path:ec01110)	Bacteria	Proteobacteria	Burkholderiales	Betaproteobacteria	Alcaligenaceae	Pusillimonas	Pusillimonas sp. (strain T7-7)
A4R1	B3PFN9	6,74	2,11E-05	9,10E-04	Tryptophan synthase beta chain {ECO:0000256|HAMAP-Rule:MF_00133}	M:tryptophan synthase activity	4.2.1.20	Glycine, serine and threonine metabolism (path:ec00260); Phenylalanine, tyrosine and tryptophan biosynthesis (path:ec00400); Biosynthesis of secondary metabolites (path:ec01110); Biosynthesis of antibiotics (path:ec01130)	Bacteria	Proteobacteria	Cellvibrionales	Gammaproteobacteria	Cellvibrionaceae	Cellvibrio	Cellvibrio japonicus (Pseudomonas fluorescens subsp. cellulosa)
A4R1	A0A2N1X9A1	6,74	7,08E-03	4,65E-02	Succinate-semialdehyde dehydrogenase (NADP(+)) {ECO:0000313|EMBL:PKM05574.1}	M:succinate-semialdehyde dehydrogenase [NAD(P)+] activity	1.2.1.16	Alanine, aspartate and glutamate metabolism (path:ec00250); Tyrosine metabolism (path:ec00350); Butanoate metabolism (path:ec00650); Nicotinate and nicotinamide metabolism (path:ec00760); Microbial metabolism in diverse environments (path:ec01120)	Bacteria	Proteobacteria	0	Gammaproteobacteria	0	0	Gammaproteobacteria bacterium HGW-Gammaproteobacteria-7
A4R1	A0A017HNS1	6,74	7,07E-03	4,64E-02	Methylmalonate-semialdehyde dehydrogenase {ECO:0000313|EMBL:EYD75818.1}	M:methylmalonate-semialdehyde dehydrogenase (acylating) activity	1.2.1.27	Valine, leucine and isoleucine degradation (path:ec00280); Propanoate metabolism (path:ec00640)	Bacteria	Proteobacteria	Rhodobacterales	Alphaproteobacteria	Rhodobacteraceae	Rubellimicrobium	Rubellimicrobium mesophilum
A4R1	A0A160TM90	6,74	7,07E-03	4,64E-02	Acetyl-CoA acetyltransferase {ECO:0000313|EMBL:CUS45873.1}	M:acetyl-CoA C-acetyltransferase activity	2.3.1.9	Fatty acid degradation (path:ec00071); Synthesis and degradation of ketone bodies (path:ec00072); Valine, leucine and isoleucine degradation (path:ec00280); Lysine degradation (path:ec00310); Benzoate degradation (path:ec00362); Tryptophan metabolism (path:ec00380); Pyruvate metabolism (path:ec00620); Glyoxylate and dicarboxylate metabolism (path:ec00630); Propanoate metabolism (path:ec00640); Bu…	0	0	0	0	0	0	hydrothermal vent metagenome
A4R1	A0A0A1YKT2	6,74	7,07E-03	4,64E-02	L-serine dehydratase {ECO:0000256|RuleBase:RU366059}	M:4 iron, 4 sulfur cluster binding|M:L-serine ammonia-lyase activity|M:metal ion binding|B:gluconeogenesis	4.3.1.17	Glycine, serine and threonine metabolism (path:ec00260); Cysteine and methionine metabolism (path:ec00270); Biosynthesis of secondary metabolites (path:ec01110); Biosynthesis of antibiotics (path:ec01130)	Bacteria	Proteobacteria	Pseudomonadales	Gammaproteobacteria	Pseudomonadaceae	Pseudomonas	Pseudomonas taeanensis
A4R1	A0A1L1PDG3	6,74	7,08E-03	4,65E-02	SoxAX cytochrome complex subunit A {ECO:0000256|PIRNR:PIRNR038455}	C:cytochrome complex|C:periplasmic space|M:electron transfer activity|M:heme binding|M:metal ion binding|M:oxidoreductase activity, acting on a sulfur group of donors, cytochrome as acceptor|M:transferase activity|B:sulfur oxidation	2.8.5.2	None	Bacteria	Proteobacteria	Burkholderiales	Betaproteobacteria	Comamonadaceae	Hydrogenophaga	Hydrogenophaga intermedia
A4R1	A0A1L7I109	6,74	7,07E-03	4,64E-02	Non-specific DNA-binding protein Dps {ECO:0000313|EMBL:APU66835.1}	C:cell|M:DNA binding|M:ferric iron binding|M:ferroxidase activity|B:cellular iron ion homeostasis	1.16.3.1	Porphyrin and chlorophyll metabolism (path:ec00860)	Bacteria	Bacteroidetes	Flavobacteriales	Flavobacteriia	Flavobacteriaceae	Gramella	Gramella flava
A4R1	A0A0Q7SFW2	6,74	7,06E-03	4,64E-02	Beta-glucosidase {ECO:0000256|RuleBase:RU361175}	M:beta-glucosidase activity|M:scopolin beta-glucosidase activity|B:cellulose catabolic process	3.2.1.21	Cyanoamino acid metabolism (path:ec00460); Starch and sucrose metabolism (path:ec00500); Phenylpropanoid biosynthesis (path:ec00940); Biosynthesis of secondary metabolites (path:ec01110)	Bacteria	Proteobacteria	Caulobacterales	Alphaproteobacteria	Caulobacteraceae	Brevundimonas	Brevundimonas sp. Root1423
A4R1	A0A1M5WHD2	6,74	7,06E-03	4,64E-02	GTPase Obg {ECO:0000256|HAMAP-Rule:MF_01454}	C:cytoplasm|M:GTP binding|M:GTPase activity|M:magnesium ion binding|B:ribosome biogenesis	3.6.5.-	None	Bacteria	Bacteroidetes	Cytophagales	Cytophagia	0	Chryseolinea	Chryseolinea serpens
A4R1	A0A142ESK4	6,74	7,06E-03	4,64E-02	3-isopropylmalate dehydrogenase {ECO:0000256|HAMAP-Rule:MF_01033}	C:cytoplasm|M:3-isopropylmalate dehydrogenase activity|M:magnesium ion binding|M:NAD binding|B:leucine biosynthetic process	1.1.1.85	Valine, leucine and isoleucine biosynthesis (path:ec00290); C5-Branched dibasic acid metabolism (path:ec00660); Biosynthesis of secondary metabolites (path:ec01110)	Bacteria	Bacteroidetes	Cytophagales	Cytophagia	Cyclobacteriaceae	Algoriphagus	Algoriphagus sanaruensis
A4R1	A0YBV2	6,74	7,05E-03	4,63E-02	Isocitrate dehydrogenase [NADP] {ECO:0000256|RuleBase:RU004446}	M:isocitrate dehydrogenase (NADP+) activity|M:magnesium ion binding|M:NAD binding|B:glyoxylate cycle|B:tricarboxylic acid cycle	1.1.1.42	Citrate cycle (TCA cycle) (path:ec00020); Glutathione metabolism (path:ec00480); Carbon fixation pathways in prokaryotes (path:ec00720); Biosynthesis of secondary metabolites (path:ec01110); Microbial metabolism in diverse environments (path:ec01120); Biosynthesis of antibiotics (path:ec01130)	Bacteria	Proteobacteria	Cellvibrionales	Gammaproteobacteria	Spongiibacteraceae	0	marine gamma proteobacterium HTCC2143
A4R1	I3IAU1	6,74	7,06E-03	4,64E-02	Putative glucose-6-phosphate 1-epimerase {ECO:0000256|PIRNR:PIRNR016020}	M:carbohydrate binding|M:glucose-6-phosphate 1-epimerase activity|B:carbohydrate metabolic process	5.1.3.15	Glycolysis / Gluconeogenesis (path:ec00010); Biosynthesis of secondary metabolites (path:ec01110); Microbial metabolism in diverse environments (path:ec01120); Biosynthesis of antibiotics (path:ec01130)	Bacteria	Proteobacteria	Cellvibrionales	Gammaproteobacteria	Cellvibrionaceae	Cellvibrio	Cellvibrio sp. BR
A4R1	A0A258CJC2	6,74	7,05E-03	4,63E-02	Acetylglutamate kinase {ECO:0000256|SAAS:SAAS01076972}	C:cytoplasm|M:acetylglutamate kinase activity|M:ATP binding|B:arginine biosynthetic process	2.7.2.8	Arginine biosynthesis (path:ec00220); Biosynthesis of secondary metabolites (path:ec01110); Biosynthesis of antibiotics (path:ec01130)	Bacteria	Proteobacteria	Pseudomonadales	Gammaproteobacteria	0	0	Pseudomonadales bacterium 32-61-5
A4R1	A0A1D9PDH0	6,75	7,05E-03	4,63E-02	Imidazole glycerol phosphate synthase subunit HisH {ECO:0000256|HAMAP-Rule:MF_00278}	C:cytoplasm|M:glutaminase activity|M:imidazoleglycerol-phosphate synthase activity|M:lyase activity|B:glutamine metabolic process|B:histidine biosynthetic process	3.5.1.2	Arginine biosynthesis (path:ec00220); Alanine, aspartate and glutamate metabolism (path:ec00250); D-Glutamine and D-glutamate metabolism (path:ec00471)	Bacteria	Bacteroidetes	Flavobacteriales	Flavobacteriia	Flavobacteriaceae	Flavobacterium	Flavobacterium commune
A4R1	A0A091BMX2	6,75	7,05E-03	4,63E-02	Formate-dependent phosphoribosylglycinamide formyltransferase {ECO:0000256|HAMAP-Rule:MF_01643}	M:ATP binding|M:coenzyme binding|M:magnesium ion binding|M:phosphoribosylglycinamide formyltransferase 2 activity|M:phosphoribosylglycinamide formyltransferase activity|B:'de novo' IMP biosynthetic process	2.1.2.-	None	Bacteria	Proteobacteria	Xanthomonadales	Gammaproteobacteria	Xanthomonadaceae	Arenimonas	Arenimonas malthae
A4R1	A0A1H9CV94	6,75	7,05E-03	4,63E-02	ATP synthase subunit beta {ECO:0000256|HAMAP-Rule:MF_01347}	C:plasma membrane|C:proton-transporting ATP synthase complex, catalytic core F(1)|M:ATP binding|M:proton-transporting ATP synthase activity, rotational mechanism|B:ATP synthesis coupled proton transport	7.1.2.2	None	Bacteria	0	0	0	0	0	bacterium A52C2
A4R1	A0A1I5PEB9	6,75	7,03E-03	4,62E-02	Glycerol-3-phosphate dehydrogenase [NAD(P)+] {ECO:0000256|HAMAP-Rule:MF_00394}	C:glycerol-3-phosphate dehydrogenase complex|M:glycerol-3-phosphate dehydrogenase [NAD+] activity|M:NAD binding|B:carbohydrate metabolic process|B:glycerol-3-phosphate biosynthetic process|B:glycerol-3-phosphate catabolic process|B:glycerophospholipid metabolic process|B:phospholipid biosynthetic process	1.1.1.94	Glycerophospholipid metabolism (path:ec00564); Biosynthesis of secondary metabolites (path:ec01110)	Bacteria	Proteobacteria	Pseudomonadales	Gammaproteobacteria	Pseudomonadaceae	Pseudomonas	Pseudomonas borbori
A4R1	E7D6C0	6,75	7,03E-03	4,62E-02	Cellobiose dehydrogenase {ECO:0000313|EMBL:ADT70773.1}	C:extracellular region|M:cellobiose dehydrogenase (acceptor) activity|M:cellulose binding|M:flavin adenine dinucleotide binding|B:carbohydrate metabolic process	1.1.99.18	None	Eukaryota	Ascomycota	Sordariales	Sordariomycetes	Chaetomiaceae	Amesia	Amesia atrobrunnea
A4R1	A0A1L3SRA8	6,75	7,03E-03	4,62E-02	Vitamin B12-dependent ribonucleotide reductase {ECO:0000256|RuleBase:RU364064}	M:cobalamin binding|M:cobalt ion binding|M:nucleotide binding|M:ribonucleoside-diphosphate reductase activity, thioredoxin disulfide as acceptor|B:DNA biosynthetic process|B:DNA replication	1.17.4.1	Purine metabolism (path:ec00230); Pyrimidine metabolism (path:ec00240); Glutathione metabolism (path:ec00480); Drug metabolism - other enzymes (path:ec00983)	Bacteria	Proteobacteria	Rhizobiales	Alphaproteobacteria	Phyllobacteriaceae	Mesorhizobium	Mesorhizobium oceanicum
A4R1	C1N7J8	6,75	7,03E-03	4,62E-02	Succinate dehydrogenase [ubiquinone] flavoprotein subunit, mitochondrial {ECO:0000256|RuleBase:RU362051}	C:mitochondrial inner membrane|M:flavin adenine dinucleotide binding|M:succinate dehydrogenase (ubiquinone) activity|B:electron transport chain|B:tricarboxylic acid cycle	1.3.5.1	Citrate cycle (TCA cycle) (path:ec00020); Oxidative phosphorylation (path:ec00190); Butanoate metabolism (path:ec00650); Carbon fixation pathways in prokaryotes (path:ec00720); Biosynthesis of secondary metabolites (path:ec01110); Microbial metabolism in diverse environments (path:ec01120); Biosynthesis of antibiotics (path:ec01130)	Eukaryota	Chlorophyta	Mamiellales	Mamiellophyceae	Mamiellaceae	Micromonas	Micromonas pusilla (Picoplanktonic green alga) (Chromulina pusilla)
A4R1	Q9AF90	6,75	7,03E-03	4,62E-02	Methionine synthase {ECO:0000256|PIRNR:PIRNR000381}	M:cobalamin binding|M:methionine synthase activity|M:zinc ion binding|B:methylation|B:pteridine-containing compound metabolic process	2.1.1.13	Cysteine and methionine metabolism (path:ec00270); Selenocompound metabolism (path:ec00450); One carbon pool by folate (path:ec00670); Biosynthesis of secondary metabolites (path:ec01110)	Bacteria	Proteobacteria	Pseudomonadales	Gammaproteobacteria	Pseudomonadaceae	Pseudomonas	Pseudomonas putida (Arthrobacter siderocapsulatus)
A4R1	M7YKF6	6,75	7,03E-03	4,62E-02	Malate synthase {ECO:0000256|RuleBase:RU000555}	M:malate synthase activity|B:glyoxylate cycle|B:tricarboxylic acid cycle	2.3.3.9	Pyruvate metabolism (path:ec00620); Glyoxylate and dicarboxylate metabolism (path:ec00630); Biosynthesis of secondary metabolites (path:ec01110); Microbial metabolism in diverse environments (path:ec01120)	Eukaryota	Streptophyta	Poales	Magnoliopsida	Poaceae	Triticum	Triticum urartu (Red wild einkorn) (Crithodium urartu)
A4R1	A0A0G3X8D1	6,75	7,03E-03	4,62E-02	Orotate phosphoribosyltransferase {ECO:0000256|HAMAP-Rule:MF_01208, ECO:0000256|SAAS:SAAS00727964}	M:magnesium ion binding|M:orotate phosphoribosyltransferase activity|B:'de novo' UMP biosynthetic process|B:nucleoside metabolic process|B:pyrimidine nucleobase biosynthetic process	2.4.2.10	Pyrimidine metabolism (path:ec00240); Drug metabolism - other enzymes (path:ec00983)	Bacteria	Proteobacteria	Sphingomonadales	Alphaproteobacteria	Erythrobacteraceae	Altererythrobacter	Altererythrobacter marensis
A4R1	Q2N5Q5	6,75	7,03E-03	4,62E-02	DNA-directed RNA polymerase subunit beta' {ECO:0000255|HAMAP-Rule:MF_01322}	M:DNA binding|M:DNA-directed 5'-3' RNA polymerase activity|M:magnesium ion binding|M:zinc ion binding|B:transcription, DNA-templated	2.7.7.6	Purine metabolism (path:ec00230); Pyrimidine metabolism (path:ec00240)	Bacteria	Proteobacteria	Sphingomonadales	Alphaproteobacteria	Erythrobacteraceae	Erythrobacter	Erythrobacter litoralis
A4R1	A0A2D5KES1	6,75	7,03E-03	4,62E-02	DNA polymerase III subunit alpha {ECO:0000256|SAAS:SAAS01159143}	C:cytoplasm|M:3'-5' exonuclease activity|M:DNA-directed DNA polymerase activity|B:DNA replication	2.7.7.7	Purine metabolism (path:ec00230); Pyrimidine metabolism (path:ec00240)	Bacteria	Bacteroidetes	Flavobacteriales	Flavobacteriia	0	0	Flavobacteriales bacterium
A4R1	A0A136NSP6	6,75	7,03E-03	4,62E-02	Lipoyl synthase {ECO:0000256|HAMAP-Rule:MF_00206}	C:cytoplasm|M:4 iron, 4 sulfur cluster binding|M:lipoate synthase activity|M:metal ion binding|B:protein lipoylation	2.8.1.8	Lipoic acid metabolism (path:ec00785)	Bacteria	Chloroflexi	0	0	0	0	Chloroflexi bacterium OLB13
A4R1	A0A1E4G5A8	6,75	7,03E-03	4,62E-02	tRNA-2-methylthio-N(6)-dimethylallyladenosine synthase {ECO:0000256|HAMAP-Rule:MF_01864, ECO:0000256|SAAS:SAAS00623688}	C:cytoplasm|M:4 iron, 4 sulfur cluster binding|M:metal ion binding|M:methylthiotransferase activity|B:tRNA modification	2.8.4.3	None	Bacteria	Proteobacteria	Rhizobiales	Alphaproteobacteria	Hyphomicrobiaceae	Pelagibacterium	Pelagibacterium sp. SCN 64-44
A4R1	L8GRI8	6,75	7,03E-03	4,62E-02	Carboxylic ester hydrolase {ECO:0000256|RuleBase:RU361235}	M:hydrolase activity	3.1.1.-	None	Eukaryota	Discosea	Longamoebia	0	Acanthamoebidae	Acanthamoeba	Acanthamoeba castellanii (Amoeba)
A4R1	A0A1C9VBB7	6,75	7,03E-03	4,62E-02	Ribonuclease E {ECO:0000256|HAMAP-Rule:MF_00970}	C:cytoplasm|C:cytoplasmic side of plasma membrane|M:endoribonuclease activity|M:magnesium ion binding|M:ribonuclease E activity|M:RNA binding|M:zinc ion binding|B:mRNA catabolic process|B:rRNA processing|B:tRNA processing	3.1.26.12	None	Bacteria	Proteobacteria	Burkholderiales	Betaproteobacteria	Comamonadaceae	Hydrogenophaga	Hydrogenophaga sp. PBC
A4R1	Q9XGG5	6,75	7,03E-03	4,62E-02	Fructose-1,6-bisphosphatase {ECO:0000313|EMBL:CAB46084.1}	M:fructose 1,6-bisphosphate 1-phosphatase activity|B:carbohydrate metabolic process	3.1.3.11	Glycolysis / Gluconeogenesis (path:ec00010); Pentose phosphate pathway (path:ec00030); Fructose and mannose metabolism (path:ec00051); Methane metabolism (path:ec00680); Carbon fixation in photosynthetic organisms (path:ec00710); Biosynthesis of secondary metabolites (path:ec01110); Microbial metabolism in diverse environments (path:ec01120); Biosynthesis of antibiotics (path:ec01130)	Eukaryota	Streptophyta	Fabales	Magnoliopsida	Fabaceae	Pisum	Pisum sativum (Garden pea)
A4R1	F8GKG0	6,75	7,03E-03	4,62E-02	Lon protease {ECO:0000256|HAMAP-Rule:MF_01973, ECO:0000256|PIRNR:PIRNR001174}	C:cytoplasm|M:ATP binding|M:ATP-dependent peptidase activity|M:sequence-specific DNA binding|M:serine-type endopeptidase activity|B:cellular response to heat|B:protein quality control for misfolded or incompletely synthesized proteins	3.4.21.53	None	Bacteria	Proteobacteria	Nitrosomonadales	Betaproteobacteria	Nitrosomonadaceae	Nitrosomonas	Nitrosomonas sp. (strain Is79A3)
A4R1	A0A0F7KU20	6,75	7,03E-03	4,62E-02	ATP-dependent zinc metalloprotease FtsH {ECO:0000256|HAMAP-Rule:MF_01458}	C:integral component of membrane|C:plasma membrane|M:ATP binding|M:ATPase activity|M:metalloendopeptidase activity|M:zinc ion binding|B:protein catabolic process	3.4.24.-	None	Bacteria	Proteobacteria	Sphingomonadales	Alphaproteobacteria	Erythrobacteraceae	Altererythrobacter	Altererythrobacter atlanticus
A4R1	A0A1G5Y1W2	6,75	7,03E-03	4,62E-02	Bifunctional purine biosynthesis protein PurH {ECO:0000256|HAMAP-Rule:MF_00139}	M:IMP cyclohydrolase activity|M:phosphoribosylaminoimidazolecarboxamide formyltransferase activity|B:'de novo' IMP biosynthetic process	3.5.4.10	Purine metabolism (path:ec00230); Biosynthesis of secondary metabolites (path:ec01110); Biosynthesis of antibiotics (path:ec01130)	Bacteria	Bacteroidetes	Cytophagales	Cytophagia	Cyclobacteriaceae	Algoriphagus	Algoriphagus alkaliphilus
A4R1	L7VXS1	6,75	7,03E-03	4,62E-02	Transcription termination factor Rho {ECO:0000256|HAMAP-Rule:MF_01884}	M:ATP binding|M:helicase activity|M:RNA binding|M:RNA-dependent ATPase activity|B:DNA-templated transcription, termination	3.6.4.-	None	Bacteria	0	0	0	0	0	uncultured bacterium A1Q1_fos_2037
A4R1	P52156	6,75	7,03E-03	4,62E-02	Transcription termination factor Rho {ECO:0000255|HAMAP-Rule:MF_01884}	M:ATP binding|M:helicase activity|M:RNA binding|M:RNA-dependent ATPase activity|B:DNA-templated transcription, termination	3.6.4.-	None	Bacteria	Proteobacteria	Rhodobacterales	Alphaproteobacteria	Rhodobacteraceae	Rhodobacter	Rhodobacter sphaeroides (Rhodopseudomonas sphaeroides)
A4R1	F2IB85	6,75	7,03E-03	4,62E-02	Holliday junction ATP-dependent DNA helicase RuvB {ECO:0000256|HAMAP-Rule:MF_00016}	M:ATP binding|M:DNA binding|M:four-way junction helicase activity|B:DNA recombination|B:DNA repair|B:SOS response	3.6.4.12	None	Bacteria	Bacteroidetes	Flavobacteriales	Flavobacteriia	Crocinitomicaceae	Fluviicola	Fluviicola taffensis
A4R1	K0HVB3	6,75	7,03E-03	4,62E-02	ATP-dependent DNA helicase DinG {ECO:0000256|HAMAP-Rule:MF_02205}	M:4 iron, 4 sulfur cluster binding|M:ATP binding|M:DNA binding|M:DNA helicase activity|M:metal ion binding|B:nucleobase-containing compound metabolic process	3.6.4.12	None	Bacteria	Proteobacteria	Burkholderiales	Betaproteobacteria	Comamonadaceae	Acidovorax	Acidovorax sp. KKS102
A4R1	A0A1I2JFH9	6,75	7,03E-03	4,62E-02	Biosynthetic arginine decarboxylase {ECO:0000256|HAMAP-Rule:MF_01417}	M:arginine decarboxylase activity|M:metal ion binding|B:arginine catabolic process|B:spermidine biosynthetic process	4.1.1.19	Arginine and proline metabolism (path:ec00330)	Bacteria	Proteobacteria	Nevskiales	Gammaproteobacteria	Sinobacteraceae	Fontimonas	Fontimonas thermophila
A4R1	A0A1G2W6G7	6,75	7,03E-03	4,62E-02	Aconitate hydratase {ECO:0000256|RuleBase:RU361275}	M:4 iron, 4 sulfur cluster binding|M:aconitate hydratase activity|M:citrate dehydratase activity	4.2.1.3	Citrate cycle (TCA cycle) (path:ec00020); Glyoxylate and dicarboxylate metabolism (path:ec00630); Carbon fixation pathways in prokaryotes (path:ec00720); Biosynthesis of secondary metabolites (path:ec01110); Microbial metabolism in diverse environments (path:ec01120); Biosynthesis of antibiotics (path:ec01130)	Bacteria	Proteobacteria	Caulobacterales	Alphaproteobacteria	Caulobacteraceae	Phenylobacterium	Phenylobacterium sp. RIFCSPHIGHO2_01_FULL_69_31
A4R1	A0A1G5EVW9	6,75	7,03E-03	4,62E-02	Phosphoheptose isomerase {ECO:0000256|HAMAP-Rule:MF_00067, ECO:0000256|SAAS:SAAS00846111}	C:cytoplasm|M:carbohydrate derivative binding|M:D-sedoheptulose 7-phosphate isomerase activity|M:zinc ion binding|B:carbohydrate metabolic process|B:D-glycero-D-manno-heptose 7-phosphate biosynthetic process	5.3.1.28	Lipopolysaccharide biosynthesis (path:ec00540)	Bacteria	Proteobacteria	Nitrosomonadales	Betaproteobacteria	Nitrosomonadaceae	Nitrosospira	Nitrosospira sp. Nl5
A4R1	F2IBG3	6,75	7,03E-03	4,62E-02	DNA topoisomerase 1 {ECO:0000256|HAMAP-Rule:MF_00952}	M:DNA binding|M:DNA topoisomerase type I activity|M:metal ion binding|B:DNA topological change	5.6.2.1	None	Bacteria	Bacteroidetes	Flavobacteriales	Flavobacteriia	Crocinitomicaceae	Fluviicola	Fluviicola taffensis
A4R1	E1VT05	6,75	7,03E-03	4,62E-02	Cysteine--tRNA ligase {ECO:0000256|HAMAP-Rule:MF_00041}	C:cytoplasm|M:ATP binding|M:cysteine-tRNA ligase activity|M:zinc ion binding|B:cysteinyl-tRNA aminoacylation	6.1.1.16	Aminoacyl-tRNA biosynthesis (path:ec00970)	Bacteria	Actinobacteria	Micrococcales	Actinobacteria (high G+C Gram-positive bacteria)	Micrococcaceae	Glutamicibacter	Glutamicibacter arilaitensis
A4R1	A0A1I1F480	6,75	7,03E-03	4,62E-02	Glutamate--tRNA ligase {ECO:0000256|HAMAP-Rule:MF_00022}	C:cytoplasm|M:ATP binding|M:glutamate-tRNA ligase activity|M:tRNA binding|M:zinc ion binding|B:glutamyl-tRNA aminoacylation	6.1.1.17	Porphyrin and chlorophyll metabolism (path:ec00860); Aminoacyl-tRNA biosynthesis (path:ec00970); Biosynthesis of secondary metabolites (path:ec01110); Microbial metabolism in diverse environments (path:ec01120)	Bacteria	Bacteroidetes	Sphingobacteriales	Sphingobacteriia	Sphingobacteriaceae	Parapedobacter	Parapedobacter composti
A4R1	A0A0A2WNF1	6,75	7,03E-03	4,62E-02	Isoleucine--tRNA ligase {ECO:0000256|HAMAP-Rule:MF_02002}	C:cytoplasm|M:aminoacyl-tRNA editing activity|M:ATP binding|M:isoleucine-tRNA ligase activity|M:tRNA binding|M:zinc ion binding|B:isoleucyl-tRNA aminoacylation	6.1.1.5	Aminoacyl-tRNA biosynthesis (path:ec00970)	Bacteria	Proteobacteria	Xanthomonadales	Gammaproteobacteria	Xanthomonadaceae	Lysobacter	Lysobacter dokdonensis
A4R1	E1VXE3	6,75	7,03E-03	4,62E-02	UDP-N-acetylmuramoylalanine--D-glutamate ligase {ECO:0000256|HAMAP-Rule:MF_00639}	C:cytoplasm|M:ATP binding|M:flavin adenine dinucleotide binding|M:N,N-dimethylaniline monooxygenase activity|M:NADP binding|M:tetrahydrofolylpolyglutamate synthase activity|M:UDP-N-acetylmuramoylalanine-D-glutamate ligase activity|B:cell cycle|B:cell division|B:cell wall organization|B:peptidoglycan biosynthetic process|B:regulation of cell shape	6.3.2.9	D-Glutamine and D-glutamate metabolism (path:ec00471); Peptidoglycan biosynthesis (path:ec00550)	Bacteria	Actinobacteria	Micrococcales	Actinobacteria (high G+C Gram-positive bacteria)	Micrococcaceae	Glutamicibacter	Glutamicibacter arilaitensis
A4R1	I3YRF4	6,75	7,03E-03	4,62E-02	GMP synthase [glutamine-hydrolyzing] {ECO:0000256|HAMAP-Rule:MF_00344, ECO:0000256|SAAS:SAAS00723629}	M:ATP binding|M:GMP synthase (glutamine-hydrolyzing) activity|M:pyrophosphatase activity|B:glutamine metabolic process	6.3.5.2	Purine metabolism (path:ec00230); Drug metabolism - other enzymes (path:ec00983)	Bacteria	Bacteroidetes	Flavobacteriales	Flavobacteriia	Flavobacteriaceae	Aequorivita	Aequorivita sublithincola
A4R1	A0A2E7FW58	6,75	7,03E-03	4,62E-02	Biotin carboxylase {ECO:0000256|RuleBase:RU365063}	M:acetyl-CoA carboxylase activity|M:ATP binding|M:biotin carboxylase activity|M:metal ion binding|B:fatty acid biosynthetic process|B:malonyl-CoA biosynthetic process	6.4.1.2	Fatty acid biosynthesis (path:ec00061); Aflatoxin biosynthesis (path:ec00254); Pyruvate metabolism (path:ec00620); Propanoate metabolism (path:ec00640); Carbon fixation pathways in prokaryotes (path:ec00720); Biosynthesis of secondary metabolites (path:ec01110); Microbial metabolism in diverse environments (path:ec01120); Biosynthesis of antibiotics (path:ec01130)	Bacteria	Proteobacteria	Rhizobiales	Alphaproteobacteria	Hyphomicrobiaceae	Pelagibacterium	Pelagibacterium sp.
A4R1	A0A1I2JT06	6,75	7,03E-03	4,62E-02	NADH-quinone oxidoreductase subunit H {ECO:0000256|HAMAP-Rule:MF_01350}	C:integral component of membrane|C:plasma membrane|M:oxidoreductase activity, acting on NAD(P)H, quinone or similar compound as acceptor|M:quinone binding	7.1.1.-	None	Bacteria	Proteobacteria	Nevskiales	Gammaproteobacteria	Sinobacteraceae	Fontimonas	Fontimonas thermophila
A4R1	A0A2A2RR27	6,75	7,03E-03	4,62E-02	NADH-quinone oxidoreductase subunit D {ECO:0000256|HAMAP-Rule:MF_01358}	C:plasma membrane|M:NAD binding|M:NADH dehydrogenase (quinone) activity|M:quinone binding	7.1.1.-	None	Bacteria	Verrucomicrobia	Verrucomicrobiales	Verrucomicrobiae	Verrucomicrobia subdivision 3	Pedosphaera	Pedosphaera sp. Tous-C6FEB
A4R1	A0A1F8SHH5	6,75	7,03E-03	4,62E-02	K(+)-insensitive pyrophosphate-energized proton pump {ECO:0000256|HAMAP-Rule:MF_01129}	C:integral component of plasma membrane|M:inorganic diphosphatase activity|M:magnesium ion binding|M:hydrogen-translocating pyrophosphatase activity	7.1.3.1	None	Bacteria	Chloroflexi	0	0	0	0	Chloroflexi bacterium RBG_16_72_14
A4R1	A0A1Q4A6F5	6,75	7,03E-03	4,62E-02	3-isopropylmalate dehydratase large subunit {ECO:0000256|HAMAP-Rule:MF_01026}	M:3-isopropylmalate dehydratase activity|M:4 iron, 4 sulfur cluster binding|M:metal ion binding|B:leucine biosynthetic process	4.2.1.33	Valine, leucine and isoleucine biosynthesis (path:ec00290); Biosynthesis of secondary metabolites (path:ec01110)	Bacteria	Actinobacteria	Micrococcales	Actinobacteria (high G+C Gram-positive bacteria)	0	0	Micrococcales bacterium 72-143
A4R1	A0A0A0MC25	6,75	7,02E-03	4,62E-02	Phosphoglycerate kinase {ECO:0000256|HAMAP-Rule:MF_00145, ECO:0000256|RuleBase:RU000532, ECO:0000256|SAAS:SAAS00041088}	C:cytoplasm|M:ATP binding|M:phosphoglycerate kinase activity|B:glycolytic process	2.7.2.3	Glycolysis / Gluconeogenesis (path:ec00010); Carbon fixation in photosynthetic organisms (path:ec00710); Biosynthesis of secondary metabolites (path:ec01110); Microbial metabolism in diverse environments (path:ec01120); Biosynthesis of antibiotics (path:ec01130)	Bacteria	Proteobacteria	Xanthomonadales	Gammaproteobacteria	Xanthomonadaceae	Lysobacter	Lysobacter defluvii
A4R1	A0A1B2AA83	6,75	7,02E-03	4,62E-02	Delta-aminolevulinic acid dehydratase {ECO:0000256|RuleBase:RU000515}	M:metal ion binding|M:porphobilinogen synthase activity|B:porphyrin-containing compound biosynthetic process	4.2.1.24	Porphyrin and chlorophyll metabolism (path:ec00860); Biosynthesis of secondary metabolites (path:ec01110); Microbial metabolism in diverse environments (path:ec01120)	Bacteria	Proteobacteria	Sphingomonadales	Alphaproteobacteria	Erythrobacteraceae	Altererythrobacter	Altererythrobacter dongtanensis
A4R1	F4GMI3	6,75	7,02E-03	4,62E-02	DNA ligase {ECO:0000256|HAMAP-Rule:MF_01588, ECO:0000256|RuleBase:RU000618, ECO:0000256|SAAS:SAAS01209851}	M:DNA binding|M:DNA ligase (NAD+) activity|M:metal ion binding|B:DNA repair|B:DNA replication	6.5.1.2	None	Bacteria	Proteobacteria	Burkholderiales	Betaproteobacteria	Alcaligenaceae	Pusillimonas	Pusillimonas sp. (strain T7-7)
A4R1	A0A1T4R027	6,75	7,01E-03	4,62E-02	Diacylglycerol kinase {ECO:0000256|RuleBase:RU363065}	C:integral component of membrane|C:plasma membrane|M:ATP binding|M:diacylglycerol kinase activity|B:phosphatidic acid biosynthetic process	2.7.1.107	Glycerolipid metabolism (path:ec00561); Glycerophospholipid metabolism (path:ec00564); Biosynthesis of secondary metabolites (path:ec01110)	Bacteria	Proteobacteria	Xanthomonadales	Gammaproteobacteria	Xanthomonadaceae	Lysobacter	Lysobacter spongiicola
A4R1	A0A0Q6XMJ6	6,75	7,00E-03	4,61E-02	Indole-3-glycerol phosphate synthase {ECO:0000256|HAMAP-Rule:MF_00134, ECO:0000256|SAAS:SAAS00745756}	M:indole-3-glycerol-phosphate synthase activity|B:tryptophan biosynthetic process	4.1.1.48	Phenylalanine, tyrosine and tryptophan biosynthesis (path:ec00400); Biosynthesis of secondary metabolites (path:ec01110); Biosynthesis of antibiotics (path:ec01130)	Bacteria	Proteobacteria	Burkholderiales	Betaproteobacteria	0	Rhizobacter	Rhizobacter sp. Root1221
A4R1	A0A1L3SSU0	6,75	7,00E-03	4,61E-02	Glutamyl-tRNA(Gln) amidotransferase subunit A {ECO:0000256|HAMAP-Rule:MF_00120}	C:glutamyl-tRNA(Gln) amidotransferase complex|M:amidase activity|M:ATP binding|M:glutaminyl-tRNA synthase (glutamine-hydrolyzing) activity|M:transferase activity|B:translation	6.3.5.7	Aminoacyl-tRNA biosynthesis (path:ec00970)	Bacteria	Proteobacteria	Rhizobiales	Alphaproteobacteria	Phyllobacteriaceae	Mesorhizobium	Mesorhizobium oceanicum
A4R1	A0A1Y0FVK7	6,75	3,98E-04	6,63E-03	6-phosphogluconolactonase {ECO:0000256|RuleBase:RU365095}	M:6-phosphogluconolactonase activity|B:carbohydrate metabolic process|B:pentose-phosphate shunt	3.1.1.31	Pentose phosphate pathway (path:ec00030); Biosynthesis of secondary metabolites (path:ec01110); Microbial metabolism in diverse environments (path:ec01120); Biosynthesis of antibiotics (path:ec01130)	Bacteria	Proteobacteria	Cellvibrionales	Gammaproteobacteria	Cellvibrionaceae	Cellvibrio	Cellvibrio sp. PSBB006
A4R1	A0A2A9DXX4	6,75	6,98E-03	4,61E-02	2,3-bisphosphoglycerate-dependent phosphoglycerate mutase {ECO:0000256|HAMAP-Rule:MF_01039}	M:2,3-bisphosphoglycerate-dependent phosphoglycerate mutase activity|B:gluconeogenesis|B:glycolytic process	5.4.2.11	Glycolysis / Gluconeogenesis (path:ec00010); Glycine, serine and threonine metabolism (path:ec00260); Methane metabolism (path:ec00680); Biosynthesis of secondary metabolites (path:ec01110); Microbial metabolism in diverse environments (path:ec01120); Biosynthesis of antibiotics (path:ec01130)	Bacteria	Actinobacteria	Micrococcales	Actinobacteria (high G+C Gram-positive bacteria)	Microbacteriaceae	Microbacterium	Microbacterium agarici
A4R1	D5BKK5	6,75	6,97E-03	4,60E-02	tRNA (guanine-N(1)-)-methyltransferase {ECO:0000256|HAMAP-Rule:MF_00605, ECO:0000256|RuleBase:RU003464, ECO:0000256|SAAS:SAAS01166819}	C:cytoplasm|M:tRNA (guanine(37)-N(1))-methyltransferase activity	2.1.1.228	None	Bacteria	Bacteroidetes	Flavobacteriales	Flavobacteriia	Flavobacteriaceae	Zunongwangia	Zunongwangia profunda
A4R1	C7E3Q4	6,75	6,97E-03	4,60E-02	Cytochrome c oxidase subunit 1 {ECO:0000256|RuleBase:RU000369}	C:integral component of membrane|C:mitochondrial inner membrane|C:respiratory chain|M:cytochrome-c oxidase activity|M:heme binding|M:metal ion binding|B:aerobic respiration|B:oxidative phosphorylation	1.9.3.1	Oxidative phosphorylation (path:ec00190)	Eukaryota	Haptista	0	Haptophyta	0	0	Haptophyta environmental samples
A4R1	A0A1F3Q569	6,75	6,97E-03	4,60E-02	Adenosylhomocysteinase {ECO:0000256|HAMAP-Rule:MF_00563}	C:cytoplasm|M:adenosylhomocysteinase activity|B:one-carbon metabolic process	3.3.1.1	Cysteine and methionine metabolism (path:ec00270)	Bacteria	Bacteroidetes	0	0	0	0	Bacteroidetes bacterium RIFCSPLOWO2_12_FULL_35_15
A4R1	A0A1G0CFU7	6,75	6,97E-03	4,60E-02	NADH-quinone oxidoreductase subunit D {ECO:0000256|HAMAP-Rule:MF_01358}	C:plasma membrane|M:NAD binding|M:NADH dehydrogenase (quinone) activity|M:quinone binding	7.1.1.-	None	Bacteria	Bacteroidetes	Flavobacteriales	Flavobacteriia	Crocinitomicaceae	Fluviicola	Fluviicola sp. RIFCSPHIGHO2_12_FULL_43_24
A4R1	F4GSJ8	6,75	6,96E-03	4,60E-02	DNA polymerase III subunit epsilon {ECO:0000256|RuleBase:RU364087}	M:DNA binding|M:DNA-directed DNA polymerase activity|M:exonuclease activity|M:metal ion binding|B:DNA replication	2.7.7.7	Purine metabolism (path:ec00230); Pyrimidine metabolism (path:ec00240)	Bacteria	Proteobacteria	Burkholderiales	Betaproteobacteria	Alcaligenaceae	Pusillimonas	Pusillimonas sp. (strain T7-7)
A4R1	A0A220SJ03	6,75	6,96E-03	4,60E-02	Ribonuclease 3 {ECO:0000256|HAMAP-Rule:MF_00104}	C:cytoplasm|M:metal ion binding|M:ribonuclease III activity|M:rRNA binding|B:mRNA processing|B:rRNA catabolic process|B:rRNA processing|B:tRNA processing	3.1.26.3	None	Bacteria	Proteobacteria	Oceanospirillales	Gammaproteobacteria	Alcanivoracaceae	Alcanivorax	Alcanivorax sp. N3-2A
A4R1	A0A258FAB0	6,75	6,96E-03	4,60E-02	UDP-N-acetylmuramoylalanine--D-glutamate ligase {ECO:0000256|HAMAP-Rule:MF_00639, ECO:0000256|RuleBase:RU003664, ECO:0000256|SAAS:SAAS01178103}	C:cytoplasm|M:ATP binding|M:UDP-N-acetylmuramoylalanine-D-glutamate ligase activity|B:cell cycle|B:cell division|B:cell wall organization|B:peptidoglycan biosynthetic process|B:regulation of cell shape	6.3.2.9	D-Glutamine and D-glutamate metabolism (path:ec00471); Peptidoglycan biosynthesis (path:ec00550)	Bacteria	Bacteroidetes	Flavobacteriales	Flavobacteriia	0	0	Flavobacteriales bacterium 32-35-8
A4R1	I6AYQ9	6,75	6,93E-03	4,58E-02	Transaldolase {ECO:0000256|HAMAP-Rule:MF_00492, ECO:0000256|SAAS:SAAS00118670}	C:cytoplasm|M:sedoheptulose-7-phosphate:D-glyceraldehyde-3-phosphate glyceronetransferase activity|B:carbohydrate metabolic process|B:pentose-phosphate shunt	2.2.1.2	Pentose phosphate pathway (path:ec00030); Biosynthesis of secondary metabolites (path:ec01110); Microbial metabolism in diverse environments (path:ec01120); Biosynthesis of antibiotics (path:ec01130)	Bacteria	Verrucomicrobia	Opitutales	Opitutae	Opitutaceae	0	Opitutaceae bacterium TAV1
A4R1	A0A2M8U7G1	6,75	6,92E-03	4,58E-02	Dihydrolipoyl dehydrogenase {ECO:0000256|RuleBase:RU003692}	C:cell|M:dihydrolipoyl dehydrogenase activity|M:electron transfer activity|M:flavin adenine dinucleotide binding|B:cell redox homeostasis	1.8.1.4	Glycolysis / Gluconeogenesis (path:ec00010); Citrate cycle (TCA cycle) (path:ec00020); Glycine, serine and threonine metabolism (path:ec00260); Valine, leucine and isoleucine degradation (path:ec00280); Pyruvate metabolism (path:ec00620); Propanoate metabolism (path:ec00640); Biosynthesis of secondary metabolites (path:ec01110); Microbial metabolism in diverse environments (path:ec01120); Biosynt…	Bacteria	Proteobacteria	Rhodospirillales	Alphaproteobacteria	Rhodospirillaceae (purple nonsulfur bacteria)	Ferrovibrio	Ferrovibrio sp.
A4R1	A0A1W6STQ2	6,75	6,90E-03	4,57E-02	S-(hydroxymethyl)glutathione dehydrogenase {ECO:0000256|RuleBase:RU362016}	C:integral component of membrane|M:S-(hydroxymethyl)glutathione dehydrogenase activity|M:zinc ion binding|B:ethanol oxidation	1.1.1.284	Methane metabolism (path:ec00680); Microbial metabolism in diverse environments (path:ec01120)	Bacteria	Proteobacteria	Nitrosomonadales	Betaproteobacteria	Nitrosomonadaceae	Nitrosospira	Nitrosospira lacus
A4R1	A0A1B1AMS7	6,75	6,91E-03	4,57E-02	Phospho-2-dehydro-3-deoxyheptonate aldolase {ECO:0000256|RuleBase:RU363071}	M:3-deoxy-7-phosphoheptulonate synthase activity|B:aromatic amino acid family biosynthetic process	2.5.1.54	Phenylalanine, tyrosine and tryptophan biosynthesis (path:ec00400); Biosynthesis of secondary metabolites (path:ec01110); Biosynthesis of antibiotics (path:ec01130)	Bacteria	Proteobacteria	Caulobacterales	Alphaproteobacteria	Caulobacteraceae	0	Caulobacteraceae bacterium OTSz_A_272
A4R1	A0A1P9WUS5	6,75	6,91E-03	4,57E-02	Biotin synthase {ECO:0000256|HAMAP-Rule:MF_01694, ECO:0000256|SAAS:SAAS00833216}	M:2 iron, 2 sulfur cluster binding|M:4 iron, 4 sulfur cluster binding|M:biotin synthase activity|M:iron ion binding|B:biotin biosynthetic process	2.8.1.6	Biotin metabolism (path:ec00780)	Bacteria	Bacteroidetes	Cytophagales	Cytophagia	Cytophagaceae	Spirosoma	Spirosoma montaniterrae
A4R1	A0A0M2Y0X5	6,75	6,90E-03	4,57E-02	Malate dehydrogenase {ECO:0000256|HAMAP-Rule:MF_00487}	M:L-malate dehydrogenase activity|B:carbohydrate metabolic process|B:carboxylic acid metabolic process|B:tricarboxylic acid cycle	1.1.1.37	Citrate cycle (TCA cycle) (path:ec00020); Cysteine and methionine metabolism (path:ec00270); Pyruvate metabolism (path:ec00620); Glyoxylate and dicarboxylate metabolism (path:ec00630); Methane metabolism (path:ec00680); Carbon fixation in photosynthetic organisms (path:ec00710); Carbon fixation pathways in prokaryotes (path:ec00720); Biosynthesis of secondary metabolites (path:ec01110); Microbial…	Bacteria	Bacteroidetes	Sphingobacteriales	Sphingobacteriia	Sphingobacteriaceae	Sphingobacterium	Sphingobacterium sp. Ag1
A4R1	A0A1Q7V934	6,76	6,90E-03	4,57E-02	Malate dehydrogenase {ECO:0000256|HAMAP-Rule:MF_00487}	M:L-malate dehydrogenase activity|B:carbohydrate metabolic process|B:carboxylic acid metabolic process|B:tricarboxylic acid cycle	1.1.1.37	Citrate cycle (TCA cycle) (path:ec00020); Cysteine and methionine metabolism (path:ec00270); Pyruvate metabolism (path:ec00620); Glyoxylate and dicarboxylate metabolism (path:ec00630); Methane metabolism (path:ec00680); Carbon fixation in photosynthetic organisms (path:ec00710); Carbon fixation pathways in prokaryotes (path:ec00720); Biosynthesis of secondary metabolites (path:ec01110); Microbial…	Bacteria	Gemmatimonadetes	Gemmatimonadales	Gemmatimonadetes	Gemmatimonadaceae	Gemmatimonas	Gemmatimonas sp. 13_1_20CM_3_60_15
A4R1	W7W3Z7	6,76	6,90E-03	4,57E-02	Acetolactate synthase {ECO:0000256|RuleBase:RU003591}	M:acetolactate synthase activity|M:flavin adenine dinucleotide binding|M:magnesium ion binding|M:thiamine pyrophosphate binding|B:isoleucine biosynthetic process|B:valine biosynthetic process	2.2.1.6	Valine, leucine and isoleucine biosynthesis (path:ec00290); Butanoate metabolism (path:ec00650); C5-Branched dibasic acid metabolism (path:ec00660); Pantothenate and CoA biosynthesis (path:ec00770); Biosynthesis of secondary metabolites (path:ec01110); Biosynthesis of antibiotics (path:ec01130)	Bacteria	Proteobacteria	Burkholderiales	Betaproteobacteria	0	Methylibium	Methylibium sp. T29
A4R1	I3I8S4	6,76	6,90E-03	4,57E-02	Chemotaxis protein methyltransferase {ECO:0000256|PIRNR:PIRNR000410}	M:protein-glutamate O-methyltransferase activity	2.1.1.80	None	Bacteria	Proteobacteria	Cellvibrionales	Gammaproteobacteria	Cellvibrionaceae	Cellvibrio	Cellvibrio sp. BR
A4R1	A0A087MFL6	6,76	6,89E-03	4,56E-02	3-hydroxyacyl-[acyl-carrier-protein] dehydratase FabZ {ECO:0000256|HAMAP-Rule:MF_00406}	C:cytoplasm|M:(3R)-hydroxymyristoyl-[acyl-carrier-protein] dehydratase activity|M:3-hydroxydecanoyl-[acyl-carrier-protein] dehydratase activity|M:3-hydroxyoctanoyl-[acyl-carrier-protein] dehydratase activity|M:3-hydroxypalmitoyl-[acyl-carrier-protein] dehydratase activity|B:fatty acid biosynthetic process|B:lipid A biosynthetic process	4.2.1.59	Fatty acid biosynthesis (path:ec00061); Biotin metabolism (path:ec00780)	Bacteria	Proteobacteria	Xanthomonadales	Gammaproteobacteria	Xanthomonadaceae	Arenimonas	Arenimonas donghaensis
A4R1	A0A1T5EXI1	6,76	6,90E-03	4,57E-02	Histidine biosynthesis bifunctional protein HisB {ECO:0000256|HAMAP-Rule:MF_01022}	C:cytoplasm|M:histidinol-phosphatase activity|M:imidazoleglycerol-phosphate dehydratase activity|M:metal ion binding|B:histidine biosynthetic process	4.2.1.19	Histidine metabolism (path:ec00340); Biosynthesis of secondary metabolites (path:ec01110)	Bacteria	Bacteroidetes	Sphingobacteriales	Sphingobacteriia	Sphingobacteriaceae	Pedobacter	Pedobacter luteus
A4R1	A0A1J3J9C8	6,76	6,89E-03	4,56E-02	Fructose-bisphosphate aldolase {ECO:0000256|RuleBase:RU003994, ECO:0000256|SAAS:SAAS00336718}	M:fructose-bisphosphate aldolase activity|B:glycolytic process	4.1.2.13	Glycolysis / Gluconeogenesis (path:ec00010); Pentose phosphate pathway (path:ec00030); Fructose and mannose metabolism (path:ec00051); Methane metabolism (path:ec00680); Carbon fixation in photosynthetic organisms (path:ec00710); Biosynthesis of secondary metabolites (path:ec01110); Microbial metabolism in diverse environments (path:ec01120); Biosynthesis of antibiotics (path:ec01130)	Eukaryota	Streptophyta	Brassicales	Magnoliopsida	Brassicaceae	Noccaea	Noccaea caerulescens (Alpine penny-cress) (Thlaspi caerulescens)
A4R1	A0A1T4MY51	6,76	6,89E-03	4,56E-02	2,3,4,5-tetrahydropyridine-2,6-dicarboxylate N-succinyltransferase {ECO:0000256|HAMAP-Rule:MF_00811}	C:cytoplasm|M:2,3,4,5-tetrahydropyridine-2,6-dicarboxylate N-succinyltransferase activity|B:diaminopimelate biosynthetic process|B:lysine biosynthetic process via diaminopimelate	2.3.1.117	Lysine biosynthesis (path:ec00300); Microbial metabolism in diverse environments (path:ec01120)	Bacteria	Proteobacteria	Xanthomonadales	Gammaproteobacteria	Xanthomonadaceae	Lysobacter	Lysobacter spongiicola
A4R1	A7HGU6	6,76	6,88E-03	4,56E-02	tRNA-specific adenosine deaminase {ECO:0000256|HAMAP-Rule:MF_00972}	M:tRNA-specific adenosine-34 deaminase activity|M:zinc ion binding|B:tRNA wobble adenosine to inosine editing	3.5.4.33	None	Bacteria	Proteobacteria	Myxococcales (fruiting gliding bacteria)	Deltaproteobacteria	Anaeromyxobacteraceae	Anaeromyxobacter	Anaeromyxobacter sp. (strain Fw109-5)
A4R1	A0A2M9EA72	6,76	6,88E-03	4,56E-02	Inositol-1-monophosphatase {ECO:0000256|RuleBase:RU364068}	M:inositol monophosphate 1-phosphatase activity|M:inositol monophosphate 3-phosphatase activity|M:inositol monophosphate 4-phosphatase activity|M:metal ion binding|B:inositol phosphate dephosphorylation|B:phosphatidylinositol phosphorylation	3.1.3.25	Streptomycin biosynthesis (path:ec00521); Inositol phosphate metabolism (path:ec00562); Biosynthesis of antibiotics (path:ec01130)	Bacteria	Proteobacteria	Xanthomonadales	Gammaproteobacteria	Xanthomonadaceae	0	Xanthomonadaceae bacterium NML91-0213
A4R1	A5CU33	6,76	6,87E-03	4,56E-02	Isocitrate dehydrogenase [NADP] {ECO:0000256|PIRNR:PIRNR000108}	M:isocitrate dehydrogenase (NADP+) activity|M:magnesium ion binding|M:NAD binding|B:isocitrate metabolic process|B:tricarboxylic acid cycle	1.1.1.42	Citrate cycle (TCA cycle) (path:ec00020); Glutathione metabolism (path:ec00480); Carbon fixation pathways in prokaryotes (path:ec00720); Biosynthesis of secondary metabolites (path:ec01110); Microbial metabolism in diverse environments (path:ec01120); Biosynthesis of antibiotics (path:ec01130)	Bacteria	Actinobacteria	Micrococcales	Actinobacteria (high G+C Gram-positive bacteria)	Microbacteriaceae	Clavibacter	Clavibacter michiganensis
A4R1	A0A1G6BXY8	6,76	6,85E-03	4,55E-02	Peptidyl-prolyl cis-trans isomerase {ECO:0000256|RuleBase:RU003915}	M:peptidyl-prolyl cis-trans isomerase activity|B:protein folding	5.2.1.8	None	Bacteria	Proteobacteria	Desulfovibrionales	Deltaproteobacteria	Desulfonatronaceae	Desulfonatronum	Desulfonatronum thiosulfatophilum
A4R1	A0A1Y0G100	6,76	6,86E-03	4,55E-02	UDP-glucose 4-epimerase {ECO:0000256|RuleBase:RU366046}	M:UDP-glucose 4-epimerase activity|B:galactose metabolic process	5.1.3.2	Galactose metabolism (path:ec00052); Amino sugar and nucleotide sugar metabolism (path:ec00520)	Bacteria	Proteobacteria	Cellvibrionales	Gammaproteobacteria	Cellvibrionaceae	Cellvibrio	Cellvibrio sp. PSBB006
A4R1	A0A1Q4C1H2	6,76	6,86E-03	4,55E-02	Cysteine synthase {ECO:0000256|RuleBase:RU003985}	M:cysteine synthase activity|B:cysteine biosynthetic process from serine	2.5.1.47	Cysteine and methionine metabolism (path:ec00270); Sulfur metabolism (path:ec00920); Biosynthesis of secondary metabolites (path:ec01110); Biosynthesis of antibiotics (path:ec01130)	Bacteria	Proteobacteria	Nitrosomonadales	Betaproteobacteria	Nitrosomonadaceae	Nitrosospira	Nitrosospira sp. 56-18
A4R1	W8X2G1	6,76	6,85E-03	4,54E-02	3-oxoacyl-[acyl-carrier-protein] reductase {ECO:0000256|RuleBase:RU366074}	M:3-oxo-glutaryl-[acp] methyl ester reductase activity|M:3-oxo-pimeloyl-[acp] methyl ester reductase activity|M:3-oxoacyl-[acyl-carrier-protein] reductase (NADPH) activity|M:NAD binding|B:fatty acid biosynthetic process	1.1.1.100	Fatty acid biosynthesis (path:ec00061); Biotin metabolism (path:ec00780); Biosynthesis of unsaturated fatty acids (path:ec01040)	Bacteria	Proteobacteria	Burkholderiales	Betaproteobacteria	Alcaligenaceae	Castellaniella	Castellaniella defragrans (Alcaligenes defragrans)
A4R1	A0A220SIP3	6,76	6,84E-03	4,54E-02	Homoserine dehydrogenase {ECO:0000256|RuleBase:RU000579}	M:homoserine dehydrogenase activity|M:NADP binding|B:isoleucine biosynthetic process|B:methionine biosynthetic process|B:threonine biosynthetic process	1.1.1.3	Glycine, serine and threonine metabolism (path:ec00260); Cysteine and methionine metabolism (path:ec00270); Lysine biosynthesis (path:ec00300); Biosynthesis of secondary metabolites (path:ec01110); Microbial metabolism in diverse environments (path:ec01120); Biosynthesis of antibiotics (path:ec01130)	Bacteria	Proteobacteria	Oceanospirillales	Gammaproteobacteria	Alcanivoracaceae	Alcanivorax	Alcanivorax sp. N3-2A
A4R1	A0A220SS56	6,76	6,84E-03	4,54E-02	Isocitrate dehydrogenase {ECO:0000313|EMBL:ASK36284.1}	M:isocitrate dehydrogenase (NAD+) activity|M:magnesium ion binding|M:NAD binding	1.1.1.41	Citrate cycle (TCA cycle) (path:ec00020); Biosynthesis of secondary metabolites (path:ec01110); Microbial metabolism in diverse environments (path:ec01120); Biosynthesis of antibiotics (path:ec01130)	Bacteria	Proteobacteria	Oceanospirillales	Gammaproteobacteria	Alcanivoracaceae	Alcanivorax	Alcanivorax sp. N3-2A
A4R1	A0A0B4XRP8	6,76	6,84E-03	4,54E-02	3-ketoacyl-CoA thiolase {ECO:0000256|HAMAP-Rule:MF_01620}	C:cytoplasm|M:acetyl-CoA C-acyltransferase activity|B:fatty acid beta-oxidation	2.3.1.16	Fatty acid elongation (path:ec00062); Fatty acid degradation (path:ec00071); Valine, leucine and isoleucine degradation (path:ec00280); Geraniol degradation (path:ec00281); Benzoate degradation (path:ec00362); alpha-Linolenic acid metabolism (path:ec00592); Ethylbenzene degradation (path:ec00642); Biosynthesis of unsaturated fatty acids (path:ec01040); Biosynthesis of secondary metabolites (path:…	Bacteria	Proteobacteria	Oceanospirillales	Gammaproteobacteria	Alcanivoracaceae	Alcanivorax	Alcanivorax pacificus
A4R1	F7NY37	6,76	6,84E-03	4,54E-02	tRNA dimethylallyltransferase {ECO:0000256|HAMAP-Rule:MF_00185}	M:ATP binding|M:tRNA dimethylallyltransferase activity|B:tRNA processing	2.5.1.75	Zeatin biosynthesis (path:ec00908); Biosynthesis of secondary metabolites (path:ec01110)	Bacteria	Proteobacteria	Chromatiales	Gammaproteobacteria	Chromatiaceae	Rheinheimera	Rheinheimera sp. A13L
A4R1	F7NYP9	6,76	6,84E-03	4,54E-02	DNA primase {ECO:0000256|HAMAP-Rule:MF_00974, ECO:0000256|PIRNR:PIRNR002811, ECO:0000256|SAAS:SAAS00993443}	C:primosome complex|M:DNA binding|M:DNA primase activity|M:zinc ion binding	2.7.7.-	None	Bacteria	Proteobacteria	Chromatiales	Gammaproteobacteria	Chromatiaceae	Rheinheimera	Rheinheimera sp. A13L
A4R1	I3IBL3	6,76	6,84E-03	4,54E-02	Galactose-1-phosphate uridylyltransferase {ECO:0000256|RuleBase:RU000506}	M:UDP-glucose:hexose-1-phosphate uridylyltransferase activity|M:zinc ion binding|B:galactose catabolic process via UDP-galactose	2.7.7.12	Galactose metabolism (path:ec00052); Amino sugar and nucleotide sugar metabolism (path:ec00520)	Bacteria	Proteobacteria	Cellvibrionales	Gammaproteobacteria	Cellvibrionaceae	Cellvibrio	Cellvibrio sp. BR
A4R1	A0A1H7PHC3	6,76	6,84E-03	4,54E-02	Riboflavin biosynthesis protein {ECO:0000256|PIRNR:PIRNR004491}	M:ATP binding|M:FMN adenylyltransferase activity|M:riboflavin kinase activity|B:FAD biosynthetic process|B:FMN biosynthetic process|B:riboflavin biosynthetic process	2.7.7.2	Riboflavin metabolism (path:ec00740); Biosynthesis of secondary metabolites (path:ec01110)	Bacteria	Bacteroidetes	Sphingobacteriales	Sphingobacteriia	Sphingobacteriaceae	Parapedobacter	Parapedobacter koreensis
A4R1	A0A2N3HHS1	6,76	6,84E-03	4,54E-02	tRNA-2-methylthio-N(6)-dimethylallyladenosine synthase {ECO:0000256|HAMAP-Rule:MF_01864, ECO:0000256|SAAS:SAAS00623688}	C:cytoplasm|M:4 iron, 4 sulfur cluster binding|M:metal ion binding|M:methylthiotransferase activity|B:tRNA modification	2.8.4.3	None	Bacteria	Bacteroidetes	Flavobacteriales	Flavobacteriia	Flavobacteriaceae	Confluentibacter	Confluentibacter flavum
A4R1	A0A220SS60	6,76	6,84E-03	4,54E-02	3'(2'),5'-bisphosphate nucleotidase CysQ {ECO:0000256|HAMAP-Rule:MF_02095}	C:plasma membrane|M:3'(2'),5'-bisphosphate nucleotidase activity|M:magnesium ion binding|B:phosphatidylinositol phosphorylation|B:sulfur compound metabolic process	3.1.3.7	Sulfur metabolism (path:ec00920); Microbial metabolism in diverse environments (path:ec01120)	Bacteria	Proteobacteria	Oceanospirillales	Gammaproteobacteria	Alcanivoracaceae	Alcanivorax	Alcanivorax sp. N3-2A
A4R1	A0A1G4A2B1	6,76	6,84E-03	4,54E-02	Methionine--tRNA ligase {ECO:0000256|HAMAP-Rule:MF_00098}	C:cytoplasm|M:ATP binding|M:metal ion binding|M:methionine-tRNA ligase activity|M:tRNA binding|B:methionyl-tRNA aminoacylation	6.1.1.10	Selenocompound metabolism (path:ec00450); Aminoacyl-tRNA biosynthesis (path:ec00970)	Bacteria	Proteobacteria	Xanthomonadales	Gammaproteobacteria	0	0	Xanthomonadales bacterium RIFOXYA1_FULL_69_10
A4R1	A0A0A0ESS4	6,76	6,84E-03	4,54E-02	Histidine--tRNA ligase {ECO:0000256|HAMAP-Rule:MF_00127}	C:cytoplasm|M:ATP binding|M:histidine-tRNA ligase activity|B:histidyl-tRNA aminoacylation	6.1.1.21	Aminoacyl-tRNA biosynthesis (path:ec00970)	Bacteria	Proteobacteria	Xanthomonadales	Gammaproteobacteria	Xanthomonadaceae	Lysobacter	Lysobacter arseniciresistens
A4R1	A0A220ST41	6,76	6,84E-03	4,54E-02	Histidine--tRNA ligase {ECO:0000256|HAMAP-Rule:MF_00127}	C:cytoplasm|M:ATP binding|M:histidine-tRNA ligase activity|B:histidyl-tRNA aminoacylation	6.1.1.21	Aminoacyl-tRNA biosynthesis (path:ec00970)	Bacteria	Proteobacteria	Oceanospirillales	Gammaproteobacteria	Alcanivoracaceae	Alcanivorax	Alcanivorax sp. N3-2A
A4R1	A4VI60	6,76	6,84E-03	4,54E-02	Isoleucine--tRNA ligase {ECO:0000255|HAMAP-Rule:MF_02002}	C:cytoplasm|M:aminoacyl-tRNA editing activity|M:ATP binding|M:isoleucine-tRNA ligase activity|M:tRNA binding|M:zinc ion binding|B:isoleucyl-tRNA aminoacylation	6.1.1.5	Aminoacyl-tRNA biosynthesis (path:ec00970)	Bacteria	Proteobacteria	Pseudomonadales	Gammaproteobacteria	Pseudomonadaceae	Pseudomonas	Pseudomonas stutzeri (Pseudomonas perfectomarina)
A4R1	W8QT23	6,76	6,84E-03	4,54E-02	NAD(P) transhydrogenase subunit beta {ECO:0000256|PIRNR:PIRNR000204}	C:integral component of membrane|C:plasma membrane|M:NAD(P)+ transhydrogenase (AB-specific) activity|M:NADP binding	7.1.1.1	None	Bacteria	Proteobacteria	Pseudomonadales	Gammaproteobacteria	Pseudomonadaceae	Pseudomonas	Pseudomonas stutzeri (Pseudomonas perfectomarina)
A4R1	A0A258F150	6,76	6,84E-03	4,54E-02	Putative K(+)-stimulated pyrophosphate-energized sodium pump {ECO:0000256|HAMAP-Rule:MF_01129}	C:integral component of plasma membrane|M:inorganic diphosphatase activity|M:magnesium ion binding|M:potassium ion binding|M:hydrogen-translocating pyrophosphatase activity|B:sodium ion transport	7.2.3.-	None	Bacteria	Bacteroidetes	Flavobacteriales	Flavobacteriia	0	0	Flavobacteriales bacterium 32-35-8
A4R1	A0A1Y0G3M5	6,76	6,84E-03	4,54E-02	Phosphate import ATP-binding protein PstB {ECO:0000256|HAMAP-Rule:MF_01702}	C:plasma membrane|M:ATP binding|M:ATPase activity|M:ATPase-coupled phosphate ion transmembrane transporter activity|M:inorganic phosphate transmembrane transporter activity	7.3.2.1	None	Bacteria	Proteobacteria	Cellvibrionales	Gammaproteobacteria	Cellvibrionaceae	Cellvibrio	Cellvibrio sp. PSBB006
A4R1	A0A1G3GZ89	6,76	6,84E-03	4,54E-02	Oxygen-dependent coproporphyrinogen-III oxidase {ECO:0000256|HAMAP-Rule:MF_00333}	C:cytoplasm|M:coproporphyrinogen oxidase activity|M:metal ion binding|M:protein homodimerization activity|B:protoporphyrinogen IX biosynthetic process	1.3.3.3	Porphyrin and chlorophyll metabolism (path:ec00860); Biosynthesis of secondary metabolites (path:ec01110)	Bacteria	Proteobacteria	Pseudomonadales	Gammaproteobacteria	0	0	Pseudomonadales bacterium RIFCSPLOWO2_02_FULL_63_210
A4R1	A0A1M3IFP9	6,76	6,82E-03	4,53E-02	D-alanine--D-alanine ligase {ECO:0000256|HAMAP-Rule:MF_00047, ECO:0000256|SAAS:SAAS01090413}	C:cytoplasm|M:ATP binding|M:D-alanine-D-alanine ligase activity|M:metal ion binding|B:cell wall organization|B:peptidoglycan biosynthetic process|B:regulation of cell shape	6.3.2.4	D-Alanine metabolism (path:ec00473); Peptidoglycan biosynthesis (path:ec00550)	Bacteria	Bacteroidetes	0	0	0	0	Bacteroidetes bacterium 43-93
A4R1	A0A0U3TRS7	6,76	6,83E-03	4,53E-02	Acetyltransferase component of pyruvate dehydrogenase complex {ECO:0000256|RuleBase:RU361137}	C:pyruvate dehydrogenase complex|M:dihydrolipoyllysine-residue acetyltransferase activity|B:glycolytic process	2.3.1.12	Glycolysis / Gluconeogenesis (path:ec00010); Citrate cycle (TCA cycle) (path:ec00020); Pyruvate metabolism (path:ec00620); Biosynthesis of secondary metabolites (path:ec01110); Microbial metabolism in diverse environments (path:ec01120); Biosynthesis of antibiotics (path:ec01130)	Bacteria	0	0	0	0	0	uncultured bacterium 18
A4R1	A0A0D0QI21	6,76	6,83E-03	4,53E-02	NODE_21, whole genome shotgun sequence {ECO:0000313|EMBL:KIQ97818.1}	M:ornithine cyclodeaminase activity	4.3.1.12	Arginine and proline metabolism (path:ec00330); Biosynthesis of secondary metabolites (path:ec01110); Biosynthesis of antibiotics (path:ec01130)	Bacteria	Proteobacteria	Xanthomonadales	Gammaproteobacteria	Xanthomonadaceae	Lysobacter	Lysobacter sp. A03
A4R1	A0A2M8N7N0	6,76	6,83E-03	4,53E-02	NADH-quinone oxidoreductase subunit D {ECO:0000256|HAMAP-Rule:MF_01358}	C:cytoplasm|C:plasma membrane|M:NAD binding|M:NADH dehydrogenase (ubiquinone) activity|M:quinone binding	7.1.1.-	None	Bacteria	Chloroflexi	0	Candidatus Thermofonsia	0	0	Candidatus Thermofonsia Clade 2 bacterium
A4R1	A0A136LNL2	6,76	6,82E-03	4,53E-02	1-(5-phosphoribosyl)-5-[(5-phosphoribosylamino)methylideneamino] imidazole-4-carboxamide isomerase {ECO:0000256|HAMAP-Rule:MF_01014}	C:cytoplasm|M:1-(5-phosphoribosyl)-5-[(5-phosphoribosylamino)methylideneamino]imidazole-4-carboxamide isomerase activity|B:histidine biosynthetic process	5.3.1.16	Histidine metabolism (path:ec00340); Biosynthesis of secondary metabolites (path:ec01110)	Bacteria	Bacteroidetes	0	0	0	0	Bacteroidetes bacterium OLB12
A4R1	A0A0R0D0D1	6,76	6,82E-03	4,53E-02	Polyamine aminopropyltransferase {ECO:0000256|HAMAP-Rule:MF_00198}	C:cytoplasm|M:spermidine synthase activity|B:spermidine biosynthetic process	2.5.1.16	Cysteine and methionine metabolism (path:ec00270); Arginine and proline metabolism (path:ec00330); beta-Alanine metabolism (path:ec00410); Glutathione metabolism (path:ec00480)	Bacteria	Proteobacteria	Xanthomonadales	Gammaproteobacteria	Xanthomonadaceae	Pseudoxanthomonas	Pseudoxanthomonas dokdonensis
A4R1	K2MZC9	6,76	6,81E-03	4,53E-02	SoxAX cytochrome complex subunit A {ECO:0000256|PIRNR:PIRNR038455}	C:cytochrome complex|C:periplasmic space|M:electron transfer activity|M:heme binding|M:metal ion binding|M:oxidoreductase activity, acting on a sulfur group of donors, cytochrome as acceptor|M:transferase activity|B:sulfur oxidation	2.8.5.2	None	Bacteria	Proteobacteria	Rhizobiales	Alphaproteobacteria	Phyllobacteriaceae	Nitratireductor	Nitratireductor pacificus
A4R1	A0A1E8CKT3	6,76	6,80E-03	4,52E-02	1-(5-phosphoribosyl)-5-[(5-phosphoribosylamino)methylideneamino] imidazole-4-carboxamide isomerase {ECO:0000256|HAMAP-Rule:MF_01014, ECO:0000256|RuleBase:RU003658, ECO:0000256|SAAS:SAAS00727989}	C:cytoplasm|M:1-(5-phosphoribosyl)-5-[(5-phosphoribosylamino)methylideneamino]imidazole-4-carboxamide isomerase activity|B:histidine biosynthetic process	5.3.1.16	Histidine metabolism (path:ec00340); Biosynthesis of secondary metabolites (path:ec01110)	Bacteria	Proteobacteria	0	Gammaproteobacteria	0	Pseudohongiella	Pseudohongiella acticola
A4R1	A0A1Z8QZQ6	6,76	6,80E-03	4,52E-02	Pyruvate dehydrogenase E1 component subunit beta {ECO:0000256|RuleBase:RU364074}	M:pyruvate dehydrogenase (acetyl-transferring) activity|B:acetyl-CoA biosynthetic process from pyruvate	1.2.4.1	Glycolysis / Gluconeogenesis (path:ec00010); Citrate cycle (TCA cycle) (path:ec00020); Pyruvate metabolism (path:ec00620); Biosynthesis of secondary metabolites (path:ec01110); Microbial metabolism in diverse environments (path:ec01120); Biosynthesis of antibiotics (path:ec01130)	Bacteria	Bacteroidetes	Cytophagales	Cytophagia	Flammeovirgaceae	0	Flammeovirgaceae bacterium TMED32
A4R1	A0A1R4GLM0	6,76	6,80E-03	4,52E-02	Uroporphyrinogen decarboxylase {ECO:0000256|HAMAP-Rule:MF_00218, ECO:0000256|RuleBase:RU000554, ECO:0000256|SAAS:SAAS01089773}	C:cytoplasm|M:uroporphyrinogen decarboxylase activity|B:protoporphyrinogen IX biosynthetic process	4.1.1.37	Porphyrin and chlorophyll metabolism (path:ec00860); Biosynthesis of secondary metabolites (path:ec01110)	Bacteria	Actinobacteria	Micrococcales	Actinobacteria (high G+C Gram-positive bacteria)	Micrococcaceae	Arthrobacter	Arthrobacter rhombi
A4R1	K5XGZ0	6,76	6,80E-03	4,52E-02	Chaperone SurA {ECO:0000256|HAMAP-Rule:MF_01183}	C:outer membrane-bounded periplasmic space|M:peptide binding|M:peptidyl-prolyl cis-trans isomerase activity|M:unfolded protein binding|B:Gram-negative-bacterium-type cell outer membrane assembly|B:maintenance of stationary phase|B:protein folding|B:protein stabilization	5.2.1.8	None	Bacteria	Proteobacteria	Pseudomonadales	Gammaproteobacteria	Pseudomonadaceae	Pseudomonas	Pseudomonas sp. Chol1
A4R1	A0A066WRP3	6,76	6,79E-03	4,52E-02	Aspartokinase {ECO:0000256|RuleBase:RU003448}	M:aspartate kinase activity|M:ATP binding|B:lysine biosynthetic process via diaminopimelate|B:threonine biosynthetic process	2.7.2.4	Glycine, serine and threonine metabolism (path:ec00260); Monobactam biosynthesis (path:ec00261); Cysteine and methionine metabolism (path:ec00270); Lysine biosynthesis (path:ec00300); Biosynthesis of secondary metabolites (path:ec01110); Microbial metabolism in diverse environments (path:ec01120); Biosynthesis of antibiotics (path:ec01130)	Bacteria	Bacteroidetes	Flavobacteriales	Flavobacteriia	Flavobacteriaceae	Flavobacterium	Flavobacterium seoulense
A4R1	F4GVH0	6,76	6,79E-03	4,52E-02	Holo-[acyl-carrier-protein] synthase {ECO:0000256|HAMAP-Rule:MF_00101}	C:cytoplasm|M:holo-[acyl-carrier-protein] synthase activity|M:magnesium ion binding|B:fatty acid biosynthetic process	2.7.8.7	Pantothenate and CoA biosynthesis (path:ec00770)	Bacteria	Proteobacteria	Burkholderiales	Betaproteobacteria	Alcaligenaceae	Pusillimonas	Pusillimonas sp. (strain T7-7)
A4R1	A0A1I5C0U7	6,76	6,78E-03	4,52E-02	Putative pre-16S rRNA nuclease {ECO:0000256|HAMAP-Rule:MF_00651, ECO:0000256|SAAS:SAAS00309628}	C:cytoplasm|M:nuclease activity|B:rRNA 5'-end processing	3.1.-.-	None	Bacteria	Proteobacteria	Nitrosomonadales	Betaproteobacteria	Nitrosomonadaceae	Nitrosospira	Nitrosospira briensis
A4R1	Q2Y832	6,76	6,78E-03	4,51E-02	Bifunctional protein HldE {ECO:0000256|HAMAP-Rule:MF_01603}	M:ATP binding|M:heptose 7-phosphate kinase activity|M:heptose-1-phosphate adenylyltransferase activity|M:phosphotransferase activity, alcohol group as acceptor|B:ADP-L-glycero-beta-D-manno-heptose biosynthetic process	2.7.7.70	Lipopolysaccharide biosynthesis (path:ec00540)	Bacteria	Proteobacteria	Nitrosomonadales	Betaproteobacteria	Nitrosomonadaceae	Nitrosospira	Nitrosospira multiformis
A4R1	A0A258ERU8	6,76	6,77E-03	4,51E-02	Histidinol dehydrogenase {ECO:0000256|HAMAP-Rule:MF_01024}	M:histidinol dehydrogenase activity|M:NAD binding|M:zinc ion binding|B:histidine biosynthetic process	1.1.1.23	Histidine metabolism (path:ec00340); Biosynthesis of secondary metabolites (path:ec01110)	Bacteria	Bacteroidetes	Flavobacteriales	Flavobacteriia	0	0	Flavobacteriales bacterium 32-35-8
A4R1	F4GMK8	6,76	6,77E-03	4,51E-02	NADH-quinone oxidoreductase subunit C {ECO:0000256|HAMAP-Rule:MF_01357}	C:plasma membrane|M:NADH dehydrogenase (ubiquinone) activity|M:quinone binding	7.1.1.-	None	Bacteria	Proteobacteria	Burkholderiales	Betaproteobacteria	Alcaligenaceae	Pusillimonas	Pusillimonas sp. (strain T7-7)
A4R1	A0A0S7Z8C2	6,76	6,77E-03	4,51E-02	LexA repressor {ECO:0000256|HAMAP-Rule:MF_00015}	M:DNA binding|M:serine-type endopeptidase activity|B:DNA repair|B:DNA replication|B:negative regulation of transcription, DNA-templated|B:SOS response	3.4.21.88	None	Bacteria	Gemmatimonadetes	Gemmatimonadales	Gemmatimonadetes	Gemmatimonadaceae	Gemmatimonas	Gemmatimonas sp. SG8_23
A4R1	A0A0A0F2R6	6,76	6,76E-03	4,51E-02	Ribosomal RNA small subunit methyltransferase A {ECO:0000256|HAMAP-Rule:MF_00607}	C:cytoplasm|M:16S rRNA (adenine(1518)-N(6)/adenine(1519)-N(6))-dimethyltransferase activity|M:RNA binding|M:rRNA (adenine-N6,N6-)-dimethyltransferase activity	2.1.1.182	None	Bacteria	Proteobacteria	Xanthomonadales	Gammaproteobacteria	Xanthomonadaceae	Lysobacter	Lysobacter arseniciresistens
A4R1	A0A1T5E277	6,76	6,76E-03	4,51E-02	Cysteine desulfurase {ECO:0000256|RuleBase:RU004506, ECO:0000256|SAAS:SAAS00062216}	M:cysteine desulfurase activity|M:lyase activity|M:pyridoxal phosphate binding|B:cysteine metabolic process	2.8.1.7	Thiamine metabolism (path:ec00730)	Bacteria	Bacteroidetes	Sphingobacteriales	Sphingobacteriia	Sphingobacteriaceae	Parapedobacter	Parapedobacter luteus
A4R1	A0A257RUQ0	6,76	6,77E-03	4,51E-02	Thiazole synthase {ECO:0000256|SAAS:SAAS00958550}	C:cytoplasm|M:transferase activity|B:thiamine biosynthetic process|B:thiamine diphosphate biosynthetic process	2.8.1.10	Thiamine metabolism (path:ec00730)	Bacteria	Gemmatimonadetes	0	0	0	0	Gemmatimonadetes bacterium 21-71-4
A4R1	A0A285X041	6,76	6,76E-03	4,51E-02	ATP-dependent Clp protease proteolytic subunit {ECO:0000256|HAMAP-Rule:MF_00444, ECO:0000256|RuleBase:RU003567}	C:cytoplasm|M:serine-type endopeptidase activity	3.4.21.92	None	Bacteria	Bacteroidetes	Flavobacteriales	Flavobacteriia	Flavobacteriaceae	Salinimicrobium	Salinimicrobium sediminis
A4R1	A0A0H2Z1U0	6,76	6,75E-03	4,50E-02	tRNA (guanine-N(1)-)-methyltransferase {ECO:0000256|SAAS:SAAS01171229}	C:cytoplasm|M:tRNA (guanine(37)-N(1))-methyltransferase activity	2.1.1.228	None	Bacteria	Proteobacteria	Enterobacterales	Gammaproteobacteria	Enterobacteriaceae	Escherichia	Escherichia coli
A4R1	A0A1E4B422	6,76	6,76E-03	4,51E-02	Biotin carboxylase {ECO:0000256|RuleBase:RU365063}	M:acetyl-CoA carboxylase activity|M:ATP binding|M:biotin carboxylase activity|M:metal ion binding|B:fatty acid biosynthetic process|B:malonyl-CoA biosynthetic process	6.4.1.2	Fatty acid biosynthesis (path:ec00061); Aflatoxin biosynthesis (path:ec00254); Pyruvate metabolism (path:ec00620); Propanoate metabolism (path:ec00640); Carbon fixation pathways in prokaryotes (path:ec00720); Biosynthesis of secondary metabolites (path:ec01110); Microbial metabolism in diverse environments (path:ec01120); Biosynthesis of antibiotics (path:ec01130)	Bacteria	Gemmatimonadetes	0	0	0	0	Gemmatimonadetes bacterium SCN 70-22
A4R1	Q21FE0	6,77	6,75E-03	4,50E-02	Lipoyl synthase {ECO:0000256|HAMAP-Rule:MF_00206}	C:cytoplasm|M:4 iron, 4 sulfur cluster binding|M:lipoate synthase activity|M:metal ion binding|B:protein lipoylation	2.8.1.8	Lipoic acid metabolism (path:ec00785)	Bacteria	Proteobacteria	Cellvibrionales	Gammaproteobacteria	Cellvibrionaceae	Saccharophagus	Saccharophagus degradans
[truncated: 24,225 more rows]
